# Supplementary material for: Development of a probabilistic early health warning system based on meteorological parameters
Source: Sci Rep. 2020 Sep 8;10:14741. doi: 10.1038/s41598-020-71668-6 (PMC7479102; doi:10.1038/s41598-020-71668-6)
Supplement: Supplementary file 2 — Supplementary Data [file 41598_2020_71668_MOESM2_ESM.zip]

Archive with 107 entries (98 files):
- Supplementary_data/
- Supplementary_data/PNE_climate_disease_wkly.txt
- Supplementary_data/NGP_climate_disease_wkly.txt
- Supplementary_data/obs_grided_data/
- Supplementary_data/obs_grided_data/20180711/
- Supplementary_data/obs_grided_data/20180711/bn_1x1_add.dat
- Supplementary_data/obs_grided_data/20180711/nn_1x1_add.dat
- Supplementary_data/obs_grided_data/20180711/an_1x1_add.dat
- Supplementary_data/obs_grided_data/20180711/ex_1x1_add.dat
- Supplementary_data/obs_grided_data/20180711/bn_1x1_mal.dat
- Supplementary_data/obs_grided_data/20180711/nn_1x1_mal.dat
- Supplementary_data/obs_grided_data/20180711/an_1x1_mal.dat
- Supplementary_data/obs_grided_data/20180711/ex_1x1_mal.dat
- Supplementary_data/obs_grided_data/20180711/an_1x1_add.ctl
- Supplementary_data/obs_grided_data/20180711/bn_1x1_add.ctl
- Supplementary_data/obs_grided_data/20180711/nn_1x1_add.ctl
- Supplementary_data/obs_grided_data/20180711/ex_1x1_add.ctl
- Supplementary_data/obs_grided_data/20180711/an_1x1_mal.ctl
- Supplementary_data/obs_grided_data/20180711/bn_1x1_mal.ctl
- Supplementary_data/obs_grided_data/20180711/nn_1x1_mal.ctl
- Supplementary_data/obs_grided_data/20180711/ex_1x1_mal.ctl
- Supplementary_data/obs_grided_data/20180718/
- Supplementary_data/obs_grided_data/20180718/bn_1x1_add.dat
- Supplementary_data/obs_grided_data/20180718/nn_1x1_add.dat
- Supplementary_data/obs_grided_data/20180718/an_1x1_add.dat
- Supplementary_data/obs_grided_data/20180718/ex_1x1_add.dat
- Supplementary_data/obs_grided_data/20180718/bn_1x1_mal.dat
- Supplementary_data/obs_grided_data/20180718/nn_1x1_mal.dat
- Supplementary_data/obs_grided_data/20180718/an_1x1_mal.dat
- Supplementary_data/obs_grided_data/20180718/ex_1x1_mal.dat
- Supplementary_data/obs_grided_data/20180718/an_1x1_add.ctl
- Supplementary_data/obs_grided_data/20180718/bn_1x1_add.ctl
- Supplementary_data/obs_grided_data/20180718/nn_1x1_add.ctl
- Supplementary_data/obs_grided_data/20180718/ex_1x1_add.ctl
- Supplementary_data/obs_grided_data/20180718/an_1x1_mal.ctl
- Supplementary_data/obs_grided_data/20180718/bn_1x1_mal.ctl
- Supplementary_data/obs_grided_data/20180718/nn_1x1_mal.ctl
- Supplementary_data/obs_grided_data/20180718/ex_1x1_mal.ctl
- Supplementary_data/mdl_grided_data/
- Supplementary_data/mdl_grided_data/20180620/
- Supplementary_data/mdl_grided_data/20180620/bn_1x1_add.dat
- Supplementary_data/mdl_grided_data/20180620/nn_1x1_add.dat
- Supplementary_data/mdl_grided_data/20180620/an_1x1_add.dat
- Supplementary_data/mdl_grided_data/20180620/ex_1x1_add.dat
- Supplementary_data/mdl_grided_data/20180620/bn_1x1_mal.dat
- Supplementary_data/mdl_grided_data/20180620/nn_1x1_mal.dat
- Supplementary_data/mdl_grided_data/20180620/an_1x1_mal.dat
- Supplementary_data/mdl_grided_data/20180620/ex_1x1_mal.dat
- Supplementary_data/mdl_grided_data/20180620/an_1x1_add.ctl
- Supplementary_data/mdl_grided_data/20180620/bn_1x1_add.ctl
- Supplementary_data/mdl_grided_data/20180620/nn_1x1_add.ctl
- Supplementary_data/mdl_grided_data/20180620/ex_1x1_add.ctl
- Supplementary_data/mdl_grided_data/20180620/an_1x1_mal.ctl
- Supplementary_data/mdl_grided_data/20180620/bn_1x1_mal.ctl
- Supplementary_data/mdl_grided_data/20180620/nn_1x1_mal.ctl
- Supplementary_data/mdl_grided_data/20180620/ex_1x1_mal.ctl
- Supplementary_data/mdl_grided_data/20180627/
- Supplementary_data/mdl_grided_data/20180627/bn_1x1_add.dat
- Supplementary_data/mdl_grided_data/20180627/nn_1x1_add.dat
- Supplementary_data/mdl_grided_data/20180627/an_1x1_add.dat
- Supplementary_data/mdl_grided_data/20180627/ex_1x1_add.dat
- Supplementary_data/mdl_grided_data/20180627/bn_1x1_mal.dat
- Supplementary_data/mdl_grided_data/20180627/nn_1x1_mal.dat
- Supplementary_data/mdl_grided_data/20180627/an_1x1_mal.dat
- Supplementary_data/mdl_grided_data/20180627/ex_1x1_mal.dat
- Supplementary_data/mdl_grided_data/20180627/an_1x1_add.ctl
- Supplementary_data/mdl_grided_data/20180627/bn_1x1_add.ctl
- Supplementary_data/mdl_grided_data/20180627/nn_1x1_add.ctl
- Supplementary_data/mdl_grided_data/20180627/ex_1x1_add.ctl
- Supplementary_data/mdl_grided_data/20180627/an_1x1_mal.ctl
- Supplementary_data/mdl_grided_data/20180627/bn_1x1_mal.ctl
- Supplementary_data/mdl_grided_data/20180627/nn_1x1_mal.ctl
- Supplementary_data/mdl_grided_data/20180627/ex_1x1_mal.ctl
- Supplementary_data/mdl_grided_data/20180704/
- Supplementary_data/mdl_grided_data/20180704/bn_1x1_add.dat
- Supplementary_data/mdl_grided_data/20180704/nn_1x1_add.dat
- Supplementary_data/mdl_grided_data/20180704/an_1x1_add.dat
- Supplementary_data/mdl_grided_data/20180704/ex_1x1_add.dat
- Supplementary_data/mdl_grided_data/20180704/bn_1x1_mal.dat
- Supplementary_data/mdl_grided_data/20180704/nn_1x1_mal.dat
- Supplementary_data/mdl_grided_data/20180704/an_1x1_mal.dat
- Supplementary_data/mdl_grided_data/20180704/ex_1x1_mal.dat
- Supplementary_data/mdl_grided_data/20180704/an_1x1_add.ctl
- Supplementary_data/mdl_grided_data/20180704/bn_1x1_add.ctl
- Supplementary_data/mdl_grided_data/20180704/nn_1x1_add.ctl
- Supplementary_data/mdl_grided_data/20180704/ex_1x1_add.ctl
- Supplementary_data/mdl_grided_data/20180704/an_1x1_mal.ctl
- Supplementary_data/mdl_grided_data/20180704/bn_1x1_mal.ctl
- Supplementary_data/mdl_grided_data/20180704/nn_1x1_mal.ctl
- Supplementary_data/mdl_grided_data/20180704/ex_1x1_mal.ctl
- Supplementary_data/mdl_grided_data/20180711/
- Supplementary_data/mdl_grided_data/20180711/bn_1x1_add.dat
- Supplementary_data/mdl_grided_data/20180711/nn_1x1_add.dat
- Supplementary_data/mdl_grided_data/20180711/an_1x1_add.dat
- Supplementary_data/mdl_grided_data/20180711/ex_1x1_add.dat
- Supplementary_data/mdl_grided_data/20180711/bn_1x1_mal.dat
- Supplementary_data/mdl_grided_data/20180711/nn_1x1_mal.dat
- Supplementary_data/mdl_grided_data/20180711/an_1x1_mal.dat
- Supplementary_data/mdl_grided_data/20180711/ex_1x1_mal.dat
- Supplementary_data/mdl_grided_data/20180711/an_1x1_add.ctl
- Supplementary_data/mdl_grided_data/20180711/bn_1x1_add.ctl
- Supplementary_data/mdl_grided_data/20180711/nn_1x1_add.ctl
- Supplementary_data/mdl_grided_data/20180711/ex_1x1_add.ctl
- Supplementary_data/mdl_grided_data/20180711/an_1x1_mal.ctl
- Supplementary_data/mdl_grided_data/20180711/bn_1x1_mal.ctl
- Supplementary_data/mdl_grided_data/20180711/nn_1x1_mal.ctl
- Supplementary_data/mdl_grided_data/20180711/ex_1x1_mal.ctl
