# Supplementary material for: Development of a probabilistic early health warning system based on meteorological parameters
Source: Sci Rep. 2020 Sep 8;10:14741. doi: 10.1038/s41598-020-71668-6 (PMC7479102; doi:10.1038/s41598-020-71668-6)
Supplement: Supplementary file 2 — Supplementary Data [file 41598_2020_71668_MOESM2_ESM.zip › Supplementary_data/PNE_climate_disease_wkly.txt]

STATION	INDEX	YEAR	WK	WMMAX	WMMIN	WTRF	WRH	WDTR	WMT	ADD	Malaria Population
PUNE	43063	2009	1	30.2	11.7	0.0	49	18.5	20.95	-999	-999	3004455
PUNE	43063	2009	2	30.3	13.3	0.0	48	17.0	21.8	-999	-999	3005670
PUNE	43063	2009	3	29.4	12.2	0.0	39	17.2	20.8	-999	-999	3006885
PUNE	43063	2009	4	32.8	12.3	0.0	30	20.5	22.55	-999	-999	3008100
PUNE	43063	2009	5	34.3	13.8	0.0	30	20.5	24.05	-999	-999	3009316
PUNE	43063	2009	6	32.9	12.2	0.0	30	20.7	22.55	-999	-999	3010533
PUNE	43063	2009	7	33.0	12.8	0.0	29	20.2	22.9	-999	-999	3011750
PUNE	43063	2009	8	34.8	14.1	0.0	28	20.7	24.45	-999	-999	3012967
PUNE	43063	2009	9	37.5	14.3	0.0	16	23.2	25.9	-999	-999	3014185
PUNE	43063	2009	10	37.1	16.0	0.0	17	21.1	26.55	-999	-999	3015403
PUNE	43063	2009	11	35.5	17.0	2.9	23	18.5	26.25	-999	-999	3016623
PUNE	43063	2009	12	36.2	16.7	0.0	25	19.5	26.45	-999	-999	3017842
PUNE	43063	2009	13	37.8	18.2	0.0	20	19.6	28	-999	-999	3019062
PUNE	43063	2009	14	39.3	21.6	0.4	28	17.7	30.45	-999	-999	3020282
PUNE	43063	2009	15	38.4	19.6	0.0	26	18.8	29	-999	-999	3021503
PUNE	43063	2009	16	38.6	22.1	0.0	11	16.5	30.35	-999	-999	3022725
PUNE	43063	2009	17	39.4	21.8	0.0	12	17.6	30.6	-999	-999	3023946
PUNE	43063	2009	18	39.4	21.6	0.0	15	17.8	30.5	-999	-999	3025169
PUNE	43063	2009	19	38.5	22.0	0.0	19	16.5	30.25	-999	-999	3026392
PUNE	43063	2009	20	38.2	24.2	0.0	33	14.0	31.2	-999	-999	3027615
PUNE	43063	2009	21	36.6	23.8	0.7	26	12.8	30.2	-999	-999	3028839
PUNE	43063	2009	22	36.9	24.0	0.0	28	12.9	30.45	-999	-999	3030063
PUNE	43063	2009	23	35.0	23.2	74.9	39	11.8	29.1	-999	-999	3031288
PUNE	43063	2009	24	35.5	24.2	0.0	27	11.3	29.85	-999	-999	3032513
PUNE	43063	2009	25	33.8	22.8	42.3	40	11.0	28.3	-999	-999	3033739
PUNE	43063	2009	26	30.9	23.2	0.3	66	7.7	27.05	-999	-999	3034966
PUNE	43063	2009	27	29.4	22.9	24.3	83	6.5	26.15	-999	-999	3036193
PUNE	43063	2009	28	28.1	22.6	138.7	79	5.5	25.35	-999	-999	3037420
PUNE	43063	2009	29	27.4	22.5	68.4	79	4.9	24.95	-999	-999	3038648
PUNE	43063	2009	30	27.2	22.5	40.6	80	4.7	24.85	-999	-999	3039876
PUNE	43063	2009	31	29.0	22.5	1.4	61	6.5	25.75	-999	-999	3041105
PUNE	43063	2009	32	28.8	22.3	5.4	78	6.5	25.55	-999	-999	3042334
PUNE	43063	2009	33	29.8	22.3	19.1	76	7.5	26.05	-999	-999	3043564
PUNE	43063	2009	34	30.4	22.0	217.6	90	8.4	26.2	-999	-999	3044795
PUNE	43063	2009	35	29.4	22.3	1.8	84	7.1	25.85	-999	-999	3046025
PUNE	43063	2009	36	28.0	21.8	14.1	78	6.2	24.9	-999	-999	3047257
PUNE	43063	2009	37	31.3	21.3	18.8	67	10.0	26.3	-999	-999	3048489
PUNE	43063	2009	38	33.2	21.5	39.7	66	11.7	27.35	-999	-999	3049721
PUNE	43063	2009	39	31.7	22.1	5.1	59	9.6	26.9	-999	-999	3050954
PUNE	43063	2009	40	30.1	22.2	67.1	79	7.9	26.15	-999	-999	3052187
PUNE	43063	2009	41	30.3	19.4	37.6	57	10.9	24.85	-999	-999	3053421
PUNE	43063	2009	42	32.8	18.6	0.0	54	14.2	25.7	-999	-999	3054655
PUNE	43063	2009	43	32.4	15.2	0.0	51	17.2	23.8	-999	-999	3055890
PUNE	43063	2009	44	32.5	12.7	0.0	44	19.8	22.6	-999	-999	3057125
PUNE	43063	2009	45	30.0	19.1	94.2	66	10.9	24.55	-999	-999	3058361
PUNE	43063	2009	46	27.9	20.4	82.6	74	7.5	24.15	-999	-999	3059597
PUNE	43063	2009	47	30.5	15.8	0.0	52	14.7	23.15	-999	-999	3060834
PUNE	43063	2009	48	29.8	14.0	0.0	48	15.8	21.9	-999	-999	3062071
PUNE	43063	2009	49	30.8	14.7	0.0	54	16.1	22.75	-999	-999	3063309
PUNE	43063	2009	50	29.9	14.0	0.0	55	15.9	21.95	-999	-999	3064547
PUNE	43063	2009	51	29.4	15.2	0.3	55	14.2	22.3	-999	-999	3065786
PUNE	43063	2009	52	29.1	11.3	0.0	54	17.8	20.2	-999	-999	3067026
PUNE	43063	2010	1	29.6	14.6	0.0	43	15.0	22.1	-999	-999	3068265
PUNE	43063	2010	2	28.8	13.7	0.0	60	15.1	21.25	-999	-999	3069506
PUNE	43063	2010	3	29.2	12.8	0.0	43	16.4	21	-999	-999	3070747
PUNE	43063	2010	4	28.8	10.3	0.0	33	18.5	19.55	-999	-999	3071988
PUNE	43063	2010	5	30.3	13.1	0.0	45	17.2	21.7	-999	-999	3073230
PUNE	43063	2010	6	30.5	14.8	0.0	41	15.7	22.65	-999	-999	3074472
PUNE	43063	2010	7	33.0	15.2	0.0	44	17.8	24.1	-999	-999	3075715
PUNE	43063	2010	8	34.7	14.2	0.0	31	20.5	24.45	-999	-999	3076958
PUNE	43063	2010	9	34.9	15.8	0.0	24	19.1	25.35	-999	-999	3078202
PUNE	43063	2010	10	35.3	16.4	0.0	30	18.9	25.85	-999	-999	3079446
PUNE	43063	2010	11	36.4	17.2	23.1	28	19.2	26.8	-999	-999	3080691
PUNE	43063	2010	12	38.3	18.7	0.0	28	19.6	28.5	-999	-999	3081937
PUNE	43063	2010	13	37.8	19.0	0.0	28	18.8	28.4	-999	-999	3083182
PUNE	43063	2010	14	38.2	18.5	0.0	29	19.7	28.35	-999	-999	3084429
PUNE	43063	2010	15	39.2	21.6	0.0	28	17.6	30.4	-999	-999	3085676
PUNE	43063	2010	16	39.1	22.1	0.0	16	17.0	30.6	-999	-999	3086923
PUNE	43063	2010	17	39.8	22.3	0.0	16	17.5	31.05	-999	-999	3088171
PUNE	43063	2010	18	38.2	22.9	4.1	23	15.3	30.55	-999	-999	3089419
PUNE	43063	2010	19	39.7	22.8	2.1	17	16.9	31.25	-999	-999	3090668
PUNE	43063	2010	20	37.8	25.0	0.0	31	12.8	31.4	-999	-999	3091917
PUNE	43063	2010	21	37.7	25.7	0.0	21	12.0	31.7	-999	-999	3093167
PUNE	43063	2010	22	36.6	23.4	130.5	24	13.2	30	-999	-999	3094417
PUNE	43063	2010	23	34.6	24.5	3.6	21	10.1	29.55	-999	-999	3095668
PUNE	43063	2010	24	31.5	22.5	197.0	40	9.0	27	-999	-999	3096920
PUNE	43063	2010	25	31.1	23.4	5.7	68	7.7	27.25	-999	-999	3098172
PUNE	43063	2010	26	30.6	23.4	1.5	60	7.2	27	-999	-999	3099424
PUNE	43063	2010	27	29.6	22.6	37.4	89	7.0	26.1	-999	-999	3100677
PUNE	43063	2010	28	29.7	23.2	1.3	79	6.5	26.45	-999	-999	3101930
PUNE	43063	2010	29	30.4	23.1	16.1	81	7.3	26.75	-999	-999	3103184
PUNE	43063	2010	30	26.8	22.5	141.2	85	4.3	24.65	-999	-999	3104439
PUNE	43063	2010	31	27.8	22.2	52.0	81	5.6	25	-999	-999	3105694
PUNE	43063	2010	32	29.0	22.1	12.1	86	6.9	25.55	-999	-999	3106949
PUNE	43063	2010	33	29.6	22.6	1.2	83	7.0	26.1	-999	-999	3108205
PUNE	43063	2010	34	28.7	22.3	1.7	75	6.4	25.5	-999	-999	3109462
PUNE	43063	2010	35	27.8	22.4	132.9	88	5.4	25.1	-999	-999	3110718
PUNE	43063	2010	36	28.0	21.9	17.2	90	6.1	24.95	-999	-999	3111976
PUNE	43063	2010	37	29.5	20.6	4.8	81	8.9	25.05	-999	-999	3113234
PUNE	43063	2010	38	31.2	21.8	19.4	75	9.4	26.5	-999	-999	3114493
PUNE	43063	2010	39	32.6	21.4	58.8	67	11.2	27	-999	-999	3115751
PUNE	43063	2010	40	32.3	21.0	200.7	69	11.3	26.65	-999	-999	3117011
PUNE	43063	2010	41	32.0	19.7	1.6	62	12.3	25.85	-999	-999	3118271
PUNE	43063	2010	42	31.2	22.4	59.8	77	8.8	26.8	-999	-999	3119532
PUNE	43063	2010	43	31.4	19.5	1.4	63	11.9	25.45	-999	-999	3120793
PUNE	43063	2010	44	31.0	16.7	0.0	65	14.3	23.85	-999	-999	3122054
PUNE	43063	2010	45	29.3	19.9	18.0	65	9.4	24.6	-999	-999	3123316
PUNE	43063	2010	46	31.0	20.7	20.4	73	10.3	25.85	-999	-999	3124579
PUNE	43063	2010	47	30.7	20.5	12.2	67	10.2	25.6	-999	-999	3125842
PUNE	43063	2010	48	30.2	17.5	0.0	62	12.7	23.85	-999	-999	3127105
PUNE	43063	2010	49	29.2	15.4	0.0	60	13.8	22.3	-999	-999	3128370
PUNE	43063	2010	50	26.7	12.6	0.0	50	14.1	19.65	-999	-999	3129634
PUNE	43063	2010	51	28.3	8.1	0.0	43	20.2	18.2	-999	-999	3130899
PUNE	43063	2010	52	29.0	12.1	0.0	51	16.9	20.55	-999	-999	3132165
PUNE	43063	2011	1	26.7	11.2	0.0	49	15.5	18.95	-999	-999	3133409
PUNE	43063	2011	2	29.3	7.5	0.0	35	21.8	18.4	-999	-999	3134676
PUNE	43063	2011	3	31.6	9.8	0.0	31	21.8	20.7	-999	-999	3135943
PUNE	43063	2011	4	31.7	10.5	0.0	38	21.2	21.1	-999	-999	3137211
PUNE	43063	2011	5	31.7	11.7	0.0	34	20.0	21.7	-999	-999	3138479
PUNE	43063	2011	6	32.0	11.5	0.0	30	20.5	21.75	-999	-999	3139748
PUNE	43063	2011	7	31.0	12.6	0.0	31	18.4	21.8	-999	-999	3141017
PUNE	43063	2011	8	31.0	13.0	0.0	45	18.0	22	-999	-999	3142286
PUNE	43063	2011	9	33.0	15.9	0.4	32	17.1	24.45	-999	-999	3143557
PUNE	43063	2011	10	35.8	14.6	0.0	23	21.2	25.2	-999	-999	3144828
PUNE	43063	2011	11	34.2	13.1	0.0	19	21.1	23.65	-999	-999	3146099
PUNE	43063	2011	12	36.4	15.7	0.0	27	20.7	26.05	-999	-999	3147371
PUNE	43063	2011	13	36.9	16.2	0.0	21	20.7	26.55	-999	-999	3148643
PUNE	43063	2011	14	35.7	15.0	0.0	33	20.7	25.35	-999	-999	3149916
PUNE	43063	2011	15	37.5	21.0	0.0	33	16.5	29.25	-999	-999	3151189
PUNE	43063	2011	16	37.8	21.7	0.0	38	16.1	29.75	-999	-999	3152463
PUNE	43063	2011	17	38.3	21.4	25.6	25	16.9	29.85	-999	-999	3153737
PUNE	43063	2011	18	37.5	22.9	0.0	24	14.6	30.2	-999	-999	3155012
PUNE	43063	2011	19	36.1	21.8	0.0	20	14.3	28.95	-999	-999	3156287
PUNE	43063	2011	20	37.7	24.1	0.0	25	13.6	30.9	-999	-999	3157563
PUNE	43063	2011	21	36.1	23.9	4.0	26	12.2	30	-999	-999	3158840
PUNE	43063	2011	22	36.5	23.9	30.3	32	12.6	30.2	-999	-999	3160117
PUNE	43063	2011	23	30.8	22.9	160.4	44	7.9	26.85	-999	-999	3161394
PUNE	43063	2011	24	28.3	22.3	48.6	64	6.0	25.3	-999	-999	3162672
PUNE	43063	2011	25	29.6	23.4	5.0	59	6.2	26.5	-999	-999	3163951
PUNE	43063	2011	26	29.6	24.0	13.4	69	5.6	26.8	-999	-999	3165229
PUNE	43063	2011	27	29.8	22.4	17.9	65	7.4	26.1	-999	-999	3166509
PUNE	43063	2011	28	27.9	21.9	36.8	73	6.0	24.9	-999	-999	3167789
PUNE	43063	2011	29	27.6	22.7	107.2	92	4.9	25.15	-999	-999	3169070
PUNE	43063	2011	30	29.5	22.2	32.7	76	7.3	25.85	-999	-999	3170351
PUNE	43063	2011	31	27.5	22.2	31.9	82	5.3	24.85	-999	-999	3171632
PUNE	43063	2011	32	28.1	22.7	7.9	81	5.4	25.4	-999	-999	3172914
PUNE	43063	2011	33	28.1	21.9	10.0	84	6.2	25	-999	-999	3174197
PUNE	43063	2011	34	29.1	22.4	1.8	79	6.7	25.75	-999	-999	3175480
PUNE	43063	2011	35	26.5	21.8	95.1	89	4.7	24.15	-999	-999	3176764
PUNE	43063	2011	36	27.4	22.3	115.1	86	5.1	24.85	-999	-999	3178048
PUNE	43063	2011	37	29.3	21.6	16.8	83	7.7	25.45	-999	-999	3179332
PUNE	43063	2011	38	29.0	20.0	2.1	71	9.0	24.5	-999	-999	3180618
PUNE	43063	2011	39	30.6	20.1	75.5	55	10.5	25.35	-999	-999	3181904
PUNE	43063	2011	40	30.8	20.8	19.8	62	10.0	25.8	-999	-999	3183190
PUNE	43063	2011	41	32.7	21.3	126.4	50	11.4	27	-999	-999	3184477
PUNE	43063	2011	42	31.9	20.5	56.8	42	11.4	26.2	-999	-999	3185764
PUNE	43063	2011	43	31.8	15.6	0.0	36	16.2	23.7	-999	-999	3187052
PUNE	43063	2011	44	31.2	17.2	0.0	42	14.0	24.2	-999	-999	3188340
PUNE	43063	2011	45	31.9	15.0	0.0	49	16.9	23.45	-999	-999	3189629
PUNE	43063	2011	46	32.3	13.9	0.0	52	18.4	23.1	-999	-999	3190918
PUNE	43063	2011	47	30.7	12.0	0.0	55	18.7	21.35	-999	-999	3192208
PUNE	43063	2011	48	30.7	18.0	0.0	59	12.7	24.35	-999	-999	3193499
PUNE	43063	2011	49	31.9	13.7	0.0	49	18.2	22.8	-999	-999	3194789
PUNE	43063	2011	50	30.9	12.4	0.0	46	18.5	21.65	-999	-999	3196081
PUNE	43063	2011	51	29.7	10.8	0.0	40	18.9	20.25	-999	-999	3197373
PUNE	43063	2011	52	30.1	9.0	0.0	48	21.1	19.55	-999	-999	3198665
PUNE	43063	2012	1	31.7	13.6	0.0	64	18.1	22.65	692	-999	3199958
PUNE	43063	2012	2	28.1	7.5	0.0	33	20.6	17.8	693	-999	3201252
PUNE	43063	2012	3	28.5	8.5	0.0	28	20.0	18.5	692	-999	3202546
PUNE	43063	2012	4	29.8	12.3	0.0	43	17.5	21.05	570	-999	3203840
PUNE	43063	2012	5	30.0	11.6	0.0	44	18.4	20.8	681	-999	3205136
PUNE	43063	2012	6	30.9	10.2	0.0	27	20.7	20.55	684	-999	3206431
PUNE	43063	2012	7	32.7	11.4	0.0	37	21.3	22.05	797	-999	3207728
PUNE	43063	2012	8	35.0	13.4	0.0	20	21.6	24.2	599	-999	3209024
PUNE	43063	2012	9	34.3	11.7	0.0	20	22.6	23	722	-999	3210322
PUNE	43063	2012	10	33.2	11.2	0.0	17	22.0	22.2	681	-999	3211619
PUNE	43063	2012	11	35.7	13.8	0.0	18	21.9	24.75	918	-999	3212917
PUNE	43063	2012	12	38.3	15.5	0.0	17	22.8	26.9	715	-999	3214216
PUNE	43063	2012	13	38.3	18.2	0.0	27	20.1	28.25	735	-999	3215516
PUNE	43063	2012	14	38.5	19.8	0.0	34	18.7	29.15	737	-999	3216815
PUNE	43063	2012	15	38.5	20.9	0.0	34	17.6	29.7	768	-999	3218115
PUNE	43063	2012	16	37.7	21.6	7.0	38	16.1	29.65	735	-999	3219417
PUNE	43063	2012	17	36.6	20.2	0.0	41	16.4	28.4	745	-999	3220718
PUNE	43063	2012	18	37.2	20.3	0.0	36	16.9	28.75	792	-999	3222020
PUNE	43063	2012	19	37.3	22.9	0.0	28	14.4	30.1	989	-999	3223322
PUNE	43063	2012	20	38.2	20.5	0.0	29	17.7	29.35	915	-999	3224625
PUNE	43063	2012	21	37.6	23.4	0.0	15	14.2	30.5	658	-999	3225929
PUNE	43063	2012	22	35.6	23.5	0.0	23	12.1	29.55	964	-999	3227233
PUNE	43063	2012	23	34.0	23.4	7.3	34	10.6	28.7	736	-999	3228538
PUNE	43063	2012	24	33.5	22.8	2.1	55	10.7	28.15	594	-999	3229843
PUNE	43063	2012	25	32.0	23.7	13.0	67	8.3	27.85	655	-999	3231148
PUNE	43063	2012	26	32.0	23.2	7.4	57	8.8	27.6	737	-999	3232454
PUNE	43063	2012	27	31.0	22.7	9.9	75	8.3	26.85	837	-999	3233761
PUNE	43063	2012	28	30.4	22.4	2.1	72	8.0	26.4	1003	-999	3235068
PUNE	43063	2012	29	29.2	22.6	22.6	81	6.6	25.9	1009	-999	3236376
PUNE	43063	2012	30	28.3	22.8	9.1	91	5.5	25.55	920	-999	3237684
PUNE	43063	2012	31	26.8	21.8	127.7	90	5.0	24.3	1052	-999	3238993
PUNE	43063	2012	32	27.9	22.0	36.6	89	5.9	24.95	1222	-999	3240303
PUNE	43063	2012	33	28.6	21.5	13.6	76	7.1	25.05	2032	-999	3241612
PUNE	43063	2012	34	29.2	21.4	8.7	77	7.8	25.3	1329	-999	3242923
PUNE	43063	2012	35	28.9	22.0	58.7	81	6.9	25.45	1086	-999	3244233
PUNE	43063	2012	36	27.2	21.9	23.6	87	5.3	24.55	1168	-999	3245545
PUNE	43063	2012	37	27.6	20.9	11.6	79	6.7	24.25	1267	-999	3246857
PUNE	43063	2012	38	29.4	20.6	1.4	77	8.8	25	834	-999	3248170
PUNE	43063	2012	39	30.8	19.8	1.1	71	11.0	25.3	768	-999	3249482
PUNE	43063	2012	40	30.6	21.4	120.2	79	9.2	26	689	-999	3250796
PUNE	43063	2012	41	32.2	19.6	0.0	66	12.6	25.9	625	-999	3252110
PUNE	43063	2012	42	31.7	16.9	0.1	60	14.8	24.3	640	-999	3253425
PUNE	43063	2012	43	30.9	19.7	24.2	65	11.2	25.3	556	-999	3254740
PUNE	43063	2012	44	30.1	16.4	1.2	70	13.7	23.25	1208	-999	3256056
PUNE	43063	2012	45	32.3	16.1	0.0	69	16.2	24.2	495	-999	3257372
PUNE	43063	2012	46	30.2	13.4	0.0	64	16.8	21.8	468	-999	3258689
PUNE	43063	2012	47	30.4	12.3	0.0	70	18.1	21.35	634	-999	3260006
PUNE	43063	2012	48	32.3	14.3	0.0	71	18.0	23.3	563	-999	3261324
PUNE	43063	2012	49	31.1	16.1	0.0	67	15.0	23.6	603	-999	3262642
PUNE	43063	2012	50	31.6	12.9	0.0	74	18.7	22.25	579	-999	3263961
PUNE	43063	2012	51	29.1	11.2	0.0	66	17.9	20.15	566	-999	3265281
PUNE	43063	2012	52	30.4	12.4	0	62.5	18.0	21.4	493	-999	3266600
PUNE	43063	2013	1	31.6	13.7	0	59	17.9	22.65	664	2	3267921
PUNE	43063	2013	2	30.4	11.7	0	64.5	18.7	21.05	517	7	3269242
PUNE	43063	2013	3	31.3	11.5	0	64.5	19.8	21.4	576	1	3270564
PUNE	43063	2013	4	31.1	11.4	0	59.5	19.7	21.25	568	2	3271886
PUNE	43063	2013	5	31.3	13.2	0	61.5	18.1	22.25	535	2	3273208
PUNE	43063	2013	6	31.4	14.6	0	59.5	16.8	23	560	6	3274531
PUNE	43063	2013	7	32.1	15.1	0	53	17.0	23.6	573	1	3275855
PUNE	43063	2013	8	33.6	12.6	0	41.5	21.0	23.1	589	1	3277179
PUNE	43063	2013	9	34.1	12.5	0	75	21.6	23.3	750	0	3278504
PUNE	43063	2013	10	35.3	14.5	0	33.5	20.8	24.9	723	1	3279829
PUNE	43063	2013	11	35.5	16.7	2.8	41	18.8	26.1	696	8	3281155
PUNE	43063	2013	12	35.5	16.2	0	34	19.3	25.85	806	4	3282481
PUNE	43063	2013	13	36.1	16.9	0	33	19.2	26.5	744	3	3283808
PUNE	43063	2013	14	37	16.8	0	30.5	20.2	26.9	695	2	3285136
PUNE	43063	2013	15	38.5	20.1	0	30.5	18.4	29.3	675	8	3286464
PUNE	43063	2013	16	35.5	19	0	45.5	16.5	27.25	612	2	3287792
PUNE	43063	2013	17	38.7	22.3	0	33.5	16.4	30.5	610	1	3289121
PUNE	43063	2013	18	39.7	23.4	0	32.5	16.3	31.55	583	3	3290451
PUNE	43063	2013	19	38.3	22.9	0	37.5	15.4	30.6	673	1	3291781
PUNE	43063	2013	20	36.8	24.3	0	48	12.5	30.55	651	5	3293112
PUNE	43063	2013	21	36.7	24.6	0	51	12.1	30.65	800	6	3294443
PUNE	43063	2013	22	36	23.8	0	58	12.2	29.9	807	12	3295775
PUNE	43063	2013	23	32.9	22.3	93.5	78	10.6	27.6	715	15	3297107
PUNE	43063	2013	24	28.2	22.4	111.8	82.5	5.8	25.3	742	8	3298440
PUNE	43063	2013	25	29.1	22.4	20.1	76.5	6.7	25.75	967	10	3299773
PUNE	43063	2013	26	27.9	22.1	36.6	84	5.8	25	1336	9	3301107
PUNE	43063	2013	27	28.2	22.1	13.8	81.5	6.1	25.15	1434	5	3302442
PUNE	43063	2013	28	27	21.6	39.2	84	5.4	24.3	1571	7	3303776
PUNE	43063	2013	29	26.1	21.7	45.8	89.5	4.4	23.9	1664	9	3305112
PUNE	43063	2013	30	25.8	21.6	81.9	91.5	4.2	23.7	1642	1	3306448
PUNE	43063	2013	31	26.2	21.1	48.3	85	5.1	23.65	1137	2	3307785
PUNE	43063	2013	32	27.6	21.1	2.8	81	6.5	24.35	1099	8	3309122
PUNE	43063	2013	33	28.4	21.7	2.2	82	6.7	25.05	975	9	3310460
PUNE	43063	2013	34	28.3	21.3	2.7	76	7.0	24.8	1086	4	3311798
PUNE	43063	2013	35	29.1	19.7	0.4	73.5	9.4	24.4	1021	2	3313136
PUNE	43063	2013	36	30	20.3	14.1	74.5	9.7	25.15	1194	7	3314476
PUNE	43063	2013	37	30.9	21.2	127.1	88.5	9.7	26.05	938	4	3315816
PUNE	43063	2013	38	28.9	21.1	82.5	79.5	7.8	25	947	6	3317156
PUNE	43063	2013	39	28.4	20.9	4.9	78	7.5	24.65	1035	0	3318497
PUNE	43063	2013	40	30.5	21.1	14.1	76.5	9.4	25.8	768	5	3319838
PUNE	43063	2013	41	30.1	20.1	0.1	73.5	10.0	25.1	723	2	3321180
PUNE	43063	2013	42	32.1	19.9	17.7	73	12.2	26	703	6	3322523
PUNE	43063	2013	43	31.9	19.7	2.8	66.5	12.2	25.8	729	3	3323866
PUNE	43063	2013	44	31.9	18	0	61.5	13.9	24.95	720	3	3325210
PUNE	43063	2013	45	30.2	15.2	0	59.5	15.0	22.7	701	3	3326554
PUNE	43063	2013	46	29.2	12.4	0	57	16.8	20.8	741	3	3327898
PUNE	43063	2013	47	31.2	13.8	0	62	17.4	22.5	796	4	3329244
PUNE	43063	2013	48	30	17.9	14.1	76.5	12.1	23.95	658	1	3330590
PUNE	43063	2013	49	29.1	12.9	3.2	66	16.2	21	682	0	3331936
PUNE	43063	2013	50	29.5	7.3	0	64	22.2	18.4	657	0	3333283
PUNE	43063	2013	51	29.8	8.4	0	64	21.4	19.1	662	0	3334630
PUNE	43063	2013	52	28.7	12.9	0	73	15.8	20.8	748	0	3335978
PUNE	43063	2014	1	29.3	12.1	0.0	89	17.2	20.7	814	1	3337327
PUNE	43063	2014	2	30.5	11.7	0.0	90	18.8	21.1	713	2	3338676
PUNE	43063	2014	3	29.9	12.2	0.0	84	17.7	21.05	800	1	3340025
PUNE	43063	2014	4	29.3	14.4	0.1	84	14.9	21.85	830	2	3341375
PUNE	43063	2014	5	29.5	11.3	0.0	91	18.2	20.4	784	5	3342726
PUNE	43063	2014	6	32.2	10.6	0.0	78	21.6	21.4	686	1	3344078
PUNE	43063	2014	7	28.4	10.8	0.0	68	17.6	19.6	736	2	3345429
PUNE	43063	2014	8	31.3	14.8	0.0	81	16.5	23.05	699	2	3346782
PUNE	43063	2014	9	30.7	13.9	0.0	89	16.8	22.3	731	4	3348135
PUNE	43063	2014	10	31.4	16.3	2.0	73	15.1	23.85	778	5	3349488
PUNE	43063	2014	11	34.8	17.4	1.6	88	17.4	26.1	780	0	3350842
PUNE	43063	2014	12	36.5	16.5	0.0	83	20.0	26.5	826	1	3352197
PUNE	43063	2014	13	37.8	18.3	0.0	75	19.5	28.05	846	7	3353552
PUNE	43063	2014	14	37.8	18.4	0.0	77	19.4	28.1	868	0	3354908
PUNE	43063	2014	15	37.3	16.9	0.0	70	20.4	27.1	790	2	3356264
PUNE	43063	2014	16	38.4	21.6	6.0	67	16.8	30	686	3	3357620
PUNE	43063	2014	17	39.2	21.6	0.0	65	17.6	30.4	895	2	3358977
PUNE	43063	2014	18	39.6	22.7	0.7	65	16.9	31.15	823	4	3360335
PUNE	43063	2014	19	36.7	22.4	3.5	61	14.3	29.55	835	1	3361694
PUNE	43063	2014	20	37.1	23.1	1.8	57	14.0	30.1	744	3	3363053
PUNE	43063	2014	21	36.4	23.5	0.0	54	12.9	29.95	877	2	3364412
PUNE	43063	2014	22	38.3	23.7	3.4	54	14.6	31	964	6	3365772
PUNE	43063	2014	23	35.7	24.2	9.3	52	11.5	29.95	724	3	3367133
PUNE	43063	2014	24	33.9	23.8	3.5	51	10.1	28.85	834	2	3368494
PUNE	43063	2014	25	32.4	23.9	0.2	56	8.5	28.15	975	3	3369855
PUNE	43063	2014	26	33.8	23.4	0.0	52	10.4	28.6	936	3	3371218
PUNE	43063	2014	27	32.2	23.3	0.7	43	8.9	27.75	789	8	3372581
PUNE	43063	2014	28	30.4	22.3	22.5	31	8.1	26.35	848	2	3373944
PUNE	43063	2014	29	28.3	22.3	67.0	32	6.0	25.3	1160	5	3375308
PUNE	43063	2014	30	27.4	22.0	45.8	43	5.4	24.7	1026	4	3376672
PUNE	43063	2014	31	26.7	22.0	213.1	58	4.7	24.35	912	3	3378037
PUNE	43063	2014	32	27.8	21.2	15.1	58	6.6	24.5	1009	3	3379403
PUNE	43063	2014	33	29.0	21.6	5.1	60	7.4	25.3	1016	4	3380769
PUNE	43063	2014	34	32.1	22.3	152.1	44	9.8	27.2	1124	6	3382136
PUNE	43063	2014	35	27.7	21.6	52.4	31	6.1	24.65	1242	8	3383503
PUNE	43063	2014	36	27.7	21.5	23.7	27	6.2	24.6	1049	7	3384870
PUNE	43063	2014	37	28.8	20.3	3.4	20	8.5	24.55	1207	7	3386239
PUNE	43063	2014	38	30.0	20.8	2.2	36	9.2	25.4	975	3	3387607
PUNE	43063	2014	39	32.9	20.7	82.8	42	12.2	26.8	877	2	3388977
PUNE	43063	2014	40	33.7	21.2	8.6	29	12.5	27.45	765	5	3390347
PUNE	43063	2014	41	32.8	19.5	4.4	41	13.3	26.15	827	3	3391717
PUNE	43063	2014	42	33.5	20.1	5.5	45	13.4	26.8	747	6	3393088
PUNE	43063	2014	43	29.0	18.2	7.3	42	10.8	23.6	662	3	3394460
PUNE	43063	2014	44	31.9	14.9	0.0	23	17.0	23.4	720	4	3395832
PUNE	43063	2014	45	32.2	16.4	0.0	30	15.8	24.3	824	3	3397205
PUNE	43063	2014	46	30.1	20.0	25.6	21	10.1	25.05	904	4	3398578
PUNE	43063	2014	47	30.7	16.0	0.0	45	14.7	23.35	732	1	3399952
PUNE	43063	2014	48	29.9	11.9	0.0	47	18.0	20.9	734	1	3401327
PUNE	43063	2014	49	30.1	12.1	0.0	51	18.0	21.1	882	0	3402701
PUNE	43063	2014	50	29.8	15.4	53.1	50	14.4	22.6	979	0	3404077
PUNE	43063	2014	51	27.0	10.0	0.0	70	17.0	18.5	974	0	3405453
PUNE	43063	2014	52	28.0	10.3	0.0	87	17.7	19.15	741	0	3406829
PUNE	43063	2015	1	26.5	13.3	0.0	78	13.2	19.9	372	1	3408207
PUNE	43063	2015	2	28.4	7.9	0.0	74	20.5	18.15	837	1	3409585
PUNE	43063	2015	3	29.0	10.5	0.0	71	18.5	19.75	704	2	3410963
PUNE	43063	2015	4	29.4	13.9	0.0	65	15.5	21.65	757	4	3412342
PUNE	43063	2015	5	30.5	13.0	0.0	82	17.5	21.75	721	3	3413721
PUNE	43063	2015	6	30.9	11.3	0.0	81	19.6	21.1	811	0	3415101
PUNE	43063	2015	7	33.1	12.6	0.0	87	20.5	22.85	845	3	3416481
PUNE	43063	2015	8	33.8	13.8	0.0	85	20.0	23.8	796	2	3417863
PUNE	43063	2015	9	28.7	13.5	54.6	78	15.2	21.1	936	2	3419244
PUNE	43063	2015	10	32.3	14.3	0.9	72	18.0	23.3	914	5	3420626
PUNE	43063	2015	11	32.9	16.4	0.0	69	16.5	24.65	1040	0	3422009
PUNE	43063	2015	12	36.8	18.5	0.0	67	18.3	27.65	883	3	3423393
PUNE	43063	2015	13	36.8	19.2	3.6	70	17.6	28	896	2	3424776
PUNE	43063	2015	14	35.9	15.8	0.0	70	20.1	25.85	758	1	3426161
PUNE	43063	2015	15	35.1	19.4	0.0	62	15.7	27.25	885	0	3427546
PUNE	43063	2015	16	37.8	21.9	0.0	60	15.9	29.85	870	0	3428931
PUNE	43063	2015	17	38.2	20.7	0.0	65	17.5	29.45	925	0	3430317
PUNE	43063	2015	18	39.2	20.8	4.4	57	18.4	30	693	2	3431704
PUNE	43063	2015	19	39.6	22.9	1.0	56	16.7	31.25	719	3	3433091
PUNE	43063	2015	20	36.4	23.0	106.1	53	13.4	29.7	748	3	3434479
PUNE	43063	2015	21	36.1	23.6	0.0	62	12.5	29.85	866	3	3435867
PUNE	43063	2015	22	36.1	23.0	1.2	54	13.1	29.55	880	4	3437256
PUNE	43063	2015	23	35.6	22.1	45.9	51	13.5	28.85	858	2	3438646
PUNE	43063	2015	24	31.4	22.6	36.3	63	8.8	27	889	5	3440036
PUNE	43063	2015	25	28.4	22.3	122.8	41	6.1	25.35	877	0	3441427
PUNE	43063	2015	26	29.8	22.7	6.2	39	7.1	26.25	1137	5	3442818
PUNE	43063	2015	27	30.9	23.0	0.0	47	7.9	26.95	1661	2	3444209
PUNE	43063	2015	28	30.9	22.6	3.9	40	8.3	26.75	1292	6	3445602
PUNE	43063	2015	29	28.4	22.5	33.1	42	5.9	25.45	1054	2	3446994
PUNE	43063	2015	30	28.0	21.7	18.7	30	6.3	24.85	1124	4	3448388
PUNE	43063	2015	31	28.9	22.3	10.6	32	6.6	25.6	999	1	3449782
PUNE	43063	2015	32	28.7	21.8	6.3	47	6.9	25.25	1002	4	3451176
PUNE	43063	2015	33	29.3	21.4	4.1	33	7.9	25.35	983	3	3452572
PUNE	43063	2015	34	29.9	21.3	2.7	46	8.6	25.6	885	6	3453967
PUNE	43063	2015	35	29.1	21.2	8.0	24	7.9	25.15	969	5	3455363
PUNE	43063	2015	36	32.2	20.7	22.1	35	11.5	26.45	1112	4	3456760
PUNE	43063	2015	37	30.5	21.4	97.0	22	9.1	25.95	1022	4	3458157
PUNE	43063	2015	38	29.2	21.9	54.3	54	7.3	25.55	821	3	3459555
PUNE	43063	2015	39	32.2	19.4	0.0	28	12.8	25.8	777	2	3460954
PUNE	43063	2015	40	30.9	20.7	37.7	22	10.2	25.8	868	1	3462353
PUNE	43063	2015	41	32.3	20.8	38.9	26	11.5	26.55	943	4	3463752
PUNE	43063	2015	42	33.3	19.3	0.0	29	14.0	26.3	895	0	3465153
PUNE	43063	2015	43	33.5	20.7	0.1	39	12.8	27.1	816	2	3466554
PUNE	43063	2015	44	32.3	17.4	0.0	27	14.9	24.85	882	1	3467955
PUNE	43063	2015	45	32.8	16.8	0.0	34	16.0	24.8	674	0	3469357
PUNE	43063	2015	46	32.3	14.4	0.0	36	17.9	23.35	540	5	3470759
PUNE	43063	2015	47	30.1	18.0	109.1	81	12.1	24.05	805	8	3472162
PUNE	43063	2015	48	31.1	17.9	0.0	80	13.2	24.5	662	4	3473566
PUNE	43063	2015	49	30.6	14.3	0.0	71	16.3	22.45	711	0	3474970
PUNE	43063	2015	50	32.5	16.1	0.0	53	16.4	24.3	723	0	3476375
PUNE	43063	2015	51	31.1	13.9	0.0	78	17.2	22.5	862	0	3477780
PUNE	43063	2015	52	29.0	8.7	0.0	81	20.3	18.85	815	0	3479186
PUNE	43063	2016	1	31.4	10.8	0	92	20.6	21.1	819	4	3480592
PUNE	43063	2016	2	30.1	11.2	0	91	18.9	20.65	595	1	3481999
PUNE	43063	2016	3	28.6	10.5	0	89	18.1	19.55	661	1	3483407
PUNE	43063	2016	4	29.6	10.1	0	84	19.5	19.85	693	1	3484815
PUNE	43063	2016	5	33.9	11.4	0	85	22.5	22.65	768	1	3486224
PUNE	43063	2016	6	32.4	13.3	0	78	19.1	22.85	810	2	3487633
PUNE	43063	2016	7	31.8	14.5	0	80	17.3	23.15	752	0	3489043
PUNE	43063	2016	8	34.9	16.7	0	68	18.2	25.8	851	0	3490453
PUNE	43063	2016	9	34.5	16.7	9.3	76	17.8	25.6	801	0	3491864
PUNE	43063	2016	10	34.1	16.2	30	71	17.9	25.15	782	3	3493276
PUNE	43063	2016	11	35.3	16.5	0	59	18.8	25.9	716	0	3494688
PUNE	43063	2016	12	37.6	17.2	0	51	20.4	27.4	623	0	3496100
PUNE	43063	2016	13	36.8	18.5	0	46	18.3	27.65	699	0	3497514
PUNE	43063	2016	14	38.7	20.4	1	50	18.3	29.55	785	1	3498928
PUNE	43063	2016	15	39.4	19.6	0	41	19.8	29.5	840	0	3500342
PUNE	43063	2016	16	39.9	21.9	0.2	45	18	30.9	844	1	3501757
PUNE	43063	2016	17	38.3	20	0	50	18.3	29.15	657	2	3503172
PUNE	43063	2016	18	39.7	20.9	0	41	18.8	30.3	809	0	3504589
PUNE	43063	2016	19	38.2	22.5	5.5	60	15.7	30.35	816	2	3506005
PUNE	43063	2016	20	39.3	25.1	1	45	14.2	32.2	795	2	3507423
PUNE	43063	2016	21	35.9	25.1	0	63	10.8	30.5	557	2	3508840
PUNE	43063	2016	22	36.6	24.5	4	65	12.1	30.55	735	1	3510259
PUNE	43063	2016	23	34.7	23.5	31.2	73	11.2	29.1	705	1	3511678
Pune	43063	2016	24	32.4	24.6	0	68	7.8	28.5	649	1	3513097
Pune	43063	2016	25	32.2	23.1	10.7	77	9.1	27.65	641	1	3514517
Pune	43063	2016	26	28.6	22.3	13.4	80	6.3	25.45	783	4	3515938
Pune	43063	2016	27	27.5	22.4	149	93	5.1	24.95	850	2	3517359
Pune	43063	2016	28	26.6	22	60.2	88	4.6	24.3	955	0	3518781
Pune	43063	2016	29	27.5	22	5	85	5.5	24.75	1027	2	3520203
Pune	43063	2016	30	28.7	21.8	4.4	86	6.9	25.25	1190	2	3521627
Pune	43063	2016	31	26.7	21.6	142.9	88	5.1	24.15	994	3	3523050
Pune	43063	2016	32	26.3	21.9	78.6	85	4.4	24.1	781	5	3524474
Pune	43063	2016	33	28.6	21.9	0.2	81	6.7	25.25	661	0	3525899
Pune	43063	2016	34	28.6	21.5	12.5	84	7.1	25.05	754	4	3527325
Pune	43063	2016	35	27.7	22	1.1	86	5.7	24.85	602	6	3528750
Pune	43063	2016	36	29.1	20.2	1.5	81	8.9	24.65	715	4	3530177
Pune	43063	2016	37	28.4	21.2	7.1	85	7.2	24.8	604	3	3531604
Pune	43063	2016	38	27.1	21.5	39.5	91	5.6	24.3	714	3	3533031
Pune	43063	2016	39	28.8	20.9	10	84	7.9	24.85	642	0	3534460
Pune	43063	2016	40	26.6	20.2	34.7	85	6.4	23.4	541	1	3535888
Pune	43063	2016	41	31.4	20.2	46.0	86	11.2	25.8	439	1	3537318
Pune	43063	2016	42	31.4	19.2	0	77	12.2	25.3	535	1	3538748
Pune	43063	2016	43	31.3	16.7	0	78	14.6	24.0	474	1	3540178
Pune	43063	2016	44	31.1	13.5	0	76	17.6	22.3	504	1	3541609
Pune	43063	2016	45	30.2	12.6	0	74	17.6	21.4	506	2	3543041
Pune	43063	2016	46	30.4	13.8	0	80	16.6	22.1	612	0	3544473
Pune	43063	2016	47	30.1	10.3	0	81	19.8	20.2	447	0	3545906
Pune	43063	2016	48	32.1	10.5	0	81	21.6	21.3	622	1	3547339
Pune	43063	2016	49	29.9	13.3	0	79	16.6	21.6	465	0	3548773
Pune	43063	2016	50	29.5	12.4	0	84	17.1	20.95	435	0	3550208
Pune	43063	2016	51	30.5	11.6	0	86	18.9	21.05	570	0	3551643
Pune	43063	2016	52	30.9	9.9	0	87	21	20.4	504	0	3553079
