# Supplementary material for: Development of a probabilistic early health warning system based on meteorological parameters
Source: Sci Rep. 2020 Sep 8;10:14741. doi: 10.1038/s41598-020-71668-6 (PMC7479102; doi:10.1038/s41598-020-71668-6)
Supplement: Supplementary file 2 — Supplementary Data [file 41598_2020_71668_MOESM2_ESM.zip › Supplementary_data/NGP_climate_disease_wkly.txt]

STATION	INDEX	YEAR	WK	WMMAX	WMMIN	WTRF	WRH	WDTR	WMT	ADD	MALARIA POPULATION
NAGPUR	42867	2009	1	30.4	14.6	0.0	75	15.8	22.5	-999.0	-999.0 2325150
NAGPUR	42867	2009	2	30.4	16.0	0.0	85	14.4	23.2	-999.0	-999.0 2325848
NAGPUR	42867	2009	3	31.5	14.7	0.0	69	16.8	23.1	-999.0	-999.0 2326547
NAGPUR	42867	2009	4	34.3	14.4	0.0	61	19.9	24.35	-999.0	-999.0 2327246
NAGPUR	42867	2009	5	34.6	16.2	0.0	54	18.4	25.4	-999.0	-999.0 2327946
NAGPUR	42867	2009	6	34.4	17.1	0.0	51	17.3	25.75	-999.0	-999.0 2328645
NAGPUR	42867	2009	7	34.3	16.5	0.0	49	17.8	25.4	-999.0	-999.0 2329345
NAGPUR	42867	2009	8	36.2	19.0	0.0	46	17.2	27.6	-999.0	-999.0 2330045
NAGPUR	42867	2009	9	38.6	19.0	0.0	37	19.6	28.8	-999.0	-999.0 2330746
NAGPUR	42867	2009	10	39.2	21.7	0.0	33	17.5	30.45	-999.0	-999.0 2331446
NAGPUR	42867	2009	11	37.2	20.7	7.4	42	16.5	28.95	-999.0	-999.0 2332147
NAGPUR	42867	2009	12	38.4	20.8	1.8	43	17.6	29.6	-999.0	-999.0 2332848
NAGPUR	42867	2009	13	38.8	20.7	0.0	33	18.1	29.75	-999.0	-999.0 2333549
NAGPUR	42867	2009	14	41.7	24.1	0.0	35	17.6	32.9	-999.0	-999.0 2334250
NAGPUR	42867	2009	15	40.6	22.3	0.5	38	18.3	31.45	-999.0	-999.0 2334951
NAGPUR	42867	2009	16	43.5	25.5	0.0	21	18.0	34.5	-999.0	-999.0 2335653
NAGPUR	42867	2009	17	43.7	24.7	0.0	17	19.0	34.2	-999.0	-999.0 2336355
NAGPUR	42867	2009	18	45.9	28.7	0.0	23	17.2	37.3	-999.0	-999.0 2337057
NAGPUR	42867	2009	19	44.6	29.2	0.0	25	15.4	36.9	-999.0	-999.0 2337760
NAGPUR	42867	2009	20	44.4	28.3	2.5	44	16.1	36.35	-999.0	-999.0 2338462
NAGPUR	42867	2009	21	44.0	27.1	17.4	40	16.9	35.55	-999.0	-999.0 2339165
NAGPUR	42867	2009	22	42.8	28.1	27.0	41	14.7	35.45	-999.0	-999.0 2339868
NAGPUR	42867	2009	23	41.5	28.0	32.8	50	13.5	34.75	-999.0	-999.0 2340571
NAGPUR	42867	2009	24	42.7	27.8	1.0	41	14.9	35.25	-999.0	-999.0 2341274
NAGPUR	42867	2009	25	43.5	28.9	7.4	48	14.6	36.2	-999.0	-999.0 2341978
NAGPUR	42867	2009	26	35.5	24.7	111.8	87	10.8	30.1	-999.0	-999.0 2342682
NAGPUR	42867	2009	27	32.2	24.8	78.2	89	7.4	28.5	-999.0	-999.0 2343386
NAGPUR	42867	2009	28	31.1	24.1	163.4	92	7.0	27.6	-999.0	-999.0 2344090
NAGPUR	42867	2009	29	29.7	23.7	95.9	90	6.0	26.7	-999.0	-999.0 2344795
NAGPUR	42867	2009	30	30.8	23.5	34.3	84	7.3	27.15	-999.0	-999.0 2345499
NAGPUR	42867	2009	31	33.1	24.7	0.0	76	8.4	28.9	-999.0	-999.0 2346204
NAGPUR	42867	2009	32	30.9	24.7	41.7	83	6.2	27.8	-999.0	-999.0 2346909
NAGPUR	42867	2009	33	31.9	24.7	1.7	82	7.2	28.3	-999.0	-999.0 2347615
NAGPUR	42867	2009	34	32.0	23.5	75.6	93	8.5	27.75	-999.0	-999.0 2348320
NAGPUR	42867	2009	35	31.6	23.6	119.7	90	8.0	27.6	-999.0	-999.0 2349026
NAGPUR	42867	2009	36	32.3	23.8	62.1	89	8.5	28.05	-999.0	-999.0 2349732
NAGPUR	42867	2009	37	33.1	22.8	5.9	82	10.3	27.95	-999.0	-999.0 2350438
NAGPUR	42867	2009	38	35.4	23.1	0.0	78	12.3	29.25	-999.0	-999.0 2351144
NAGPUR	42867	2009	39	35.8	23.7	7.6	76	12.1	29.75	-999.0	-999.0 2351851
NAGPUR	42867	2009	40	33.0	24.3	61.1	88	8.7	28.65	-999.0	-999.0 2352558
NAGPUR	42867	2009	41	33.6	19.8	0.0	75	13.8	26.7	-999.0	-999.0 2353265
NAGPUR	42867	2009	42	34.8	18.9	0.0	72	15.9	26.85	-999.0	-999.0 2353972
NAGPUR	42867	2009	43	34.1	15.1	0.0	66	19.0	24.6	-999.0	-999.0 2354679
NAGPUR	42867	2009	44	34.1	15.6	0.0	65	18.5	24.85	-999.0	-999.0 2355387
NAGPUR	42867	2009	45	31.2	19.8	4.4	73	11.4	25.5	-999.0	-999.0 2356095
NAGPUR	42867	2009	46	30.7	21.3	27.8	88	9.4	26	-999.0	-999.0 2356803
NAGPUR	42867	2009	47	28.8	13.4	0.0	71	15.4	21.1	-999.0	-999.0 2357511
NAGPUR	42867	2009	48	29.7	13.0	0.0	75	16.7	21.35	-999.0	-999.0 2358220
NAGPUR	42867	2009	49	30.3	14.2	0.0	77	16.1	22.25	-999.0	-999.0 2358928
NAGPUR	42867	2009	50	31.2	16.1	0.0	81	15.1	23.65	-999.0	-999.0 2359637
NAGPUR	42867	2009	51	29.4	15.5	3.2	80	13.9	22.45	-999.0	-999.0 2360346
NAGPUR	42867	2009	52	28.0	13.2	1.0	81	14.8	20.6	-999.0	-999.0 2361056
NAGPUR	42867	2010	1	26.0	10.7	0.0	69	15.3	18.35	-999.0	-999.0 2361765
NAGPUR	42867	2010	2	27.5	13.8	9.2	79	13.7	20.65	-999.0	-999.0 2362475
NAGPUR	42867	2010	3	28.2	10.3	0.0	74	17.9	19.25	-999.0	-999.0 2363185
NAGPUR	42867	2010	4	30.2	11.3	0.0	63	18.9	20.75	-999.0	-999.0 2363895
NAGPUR	42867	2010	5	30.4	14.2	0.0	69	16.2	22.3	-999.0	-999.0 2364606
NAGPUR	42867	2010	6	30.3	14.7	0.7	75	15.6	22.5	-999.0	-999.0 2365316
NAGPUR	42867	2010	7	33.1	18.1	5.3	71	15.0	25.6	-999.0	-999.0 2366027
NAGPUR	42867	2010	8	33.2	16.4	0.0	52	16.8	24.8	-999.0	-999.0 2366738
NAGPUR	42867	2010	9	36.9	17.9	0.0	48	19.0	27.4	-999.0	-999.0 2367449
NAGPUR	42867	2010	10	37.6	20.2	4.2	52	17.4	28.9	-999.0	-999.0 2368161
NAGPUR	42867	2010	11	37.0	19.5	12.9	61	17.5	28.25	-999.0	-999.0 2368873
NAGPUR	42867	2010	12	41.2	21.9	0.0	43	19.3	31.55	-999.0	-999.0 2369584
NAGPUR	42867	2010	13	41.4	23.5	0.0	44	17.9	32.45	-999.0	-999.0 2370297
NAGPUR	42867	2010	14	42.1	20.6	0.0	37	21.5	31.35	-999.0	-999.0 2371009
NAGPUR	42867	2010	15	44.0	26.9	0.0	39	17.1	35.45	-999.0	-999.0 2371721
NAGPUR	42867	2010	16	44.4	27.3	0.0	28	17.1	35.85	-999.0	-999.0 2372434
NAGPUR	42867	2010	17	44.0	27.1	0.0	27	16.9	35.55	-999.0	-999.0 2373147
NAGPUR	42867	2010	18	41.7	27.4	0.0	36	14.3	34.55	-999.0	-999.0 2373860
NAGPUR	42867	2010	19	44.9	28.9	0.0	27	16.0	36.9	-999.0	-999.0 2374574
NAGPUR	42867	2010	20	45.8	29.6	0.0	40	16.2	37.7	-999.0	-999.0 2375288
NAGPUR	42867	2010	21	43.6	29.7	0.0	41	13.9	36.65	-999.0	-999.0 2376001
NAGPUR	42867	2010	22	45.1	31.2	0.0	42	13.9	38.15	-999.0	-999.0 2376715
NAGPUR	42867	2010	23	43.0	31.0	0.0	37	12.0	37	-999.0	-999.0 2377430
NAGPUR	42867	2010	24	41.1	27.3	43.7	64	13.8	34.2	-999.0	-999.0 2378144
NAGPUR	42867	2010	25	34.7	24.2	55.8	86	10.5	29.45	-999.0	-999.0 2378859
NAGPUR	42867	2010	26	36.8	25.3	64.9	80	11.5	31.05	-999.0	-999.0 2379574
NAGPUR	42867	2010	27	31.6	24.4	99.5	92	7.2	28	-999.0	-999.0 2380289
NAGPUR	42867	2010	28	31.4	24.3	107.9	93	7.1	27.85	-999.0	-999.0 2381004
NAGPUR	42867	2010	29	33.4	25.2	69.0	87	8.2	29.3	-999.0	-999.0 2381720
NAGPUR	42867	2010	30	29.7	24.1	73.3	92	5.6	26.9	-999.0	-999.0 2382436
NAGPUR	42867	2010	31	29.7	24.0	147.1	93	5.7	26.85	-999.0	-999.0 2383152
NAGPUR	42867	2010	32	30.0	23.9	83.0	92	6.1	26.95	-999.0	-999.0 2383868
NAGPUR	42867	2010	33	32.1	24.3	46.0	91	7.8	28.2	-999.0	-999.0 2384584
NAGPUR	42867	2010	34	32.8	24.1	138.9	89	8.7	28.45	-999.0	-999.0 2385301
NAGPUR	42867	2010	35	31.7	24.0	147.3	93	7.7	27.85	-999.0	-999.0 2386018
NAGPUR	42867	2010	36	31.9	24.4	34.4	92	7.5	28.15	-999.0	-999.0 2386735
NAGPUR	42867	2010	37	32.4	23.2	105.1	90	9.2	27.8	-999.0	-999.0 2387452
NAGPUR	42867	2010	38	32.4	23.3	45.8	90	9.1	27.85	-999.0	-999.0 2388170
NAGPUR	42867	2010	39	33.7	22.5	19.6	78	11.2	28.1	-999.0	-999.0 2388887
NAGPUR	42867	2010	40	33.0	22.3	11.6	76	10.7	27.65	-999.0	-999.0 2389605
NAGPUR	42867	2010	41	34.5	22.2	0.0	75	12.3	28.35	-999.0	-999.0 2390323
NAGPUR	42867	2010	42	31.6	22.8	1.5	81	8.8	27.2	-999.0	-999.0 2391042
NAGPUR	42867	2010	43	32.7	20.0	10.1	78	12.7	26.35	-999.0	-999.0 2391760
NAGPUR	42867	2010	44	29.2	19.0	0.0	78	10.2	24.1	-999.0	-999.0 2392479
NAGPUR	42867	2010	45	31.8	20.0	3.8	74	11.8	25.9	-999.0	-999.0 2393198
NAGPUR	42867	2010	46	32.4	20.8	39.7	83	11.6	26.6	-999.0	-999.0 2393917
NAGPUR	42867	2010	47	31.0	19.3	25.9	73	11.7	25.15	-999.0	-999.0 2394637
NAGPUR	42867	2010	48	31.9	19.9	0.0	80	12.0	25.9	-999.0	-999.0 2395356
NAGPUR	42867	2010	49	27.6	16.5	0.3	74	11.1	22.05	-999.0	-999.0 2396076
NAGPUR	42867	2010	50	28.0	14.6	0.0	68	13.4	21.3	-999.0	-999.0 2396796
NAGPUR	42867	2010	51	27.1	8.7	0.0	64	18.4	17.9	-999.0	-999.0 2397516
NAGPUR	42867	2010	52	28.8	12.4	0.0	77	16.4	20.6	-999.0	-999.0 2398237
NAGPUR	42867	2011	1	24.5	10.1	0.0	62	14.4	17.3	-999.0	-999.0 2398886
NAGPUR	42867	2011	2	27.4	8.9	0.0	61	18.5	18.15	-999.0	-999.0 2399607
NAGPUR	42867	2011	3	29.4	11.0	0.0	51	18.4	20.2	-999.0	-999.0 2400328
NAGPUR	42867	2011	4	30.8	13.4	0.0	61	17.4	22.1	-999.0	-999.0 2401049
NAGPUR	42867	2011	5	31.1	14.8	0.0	57	16.3	22.95	-999.0	-999.0 2401771
NAGPUR	42867	2011	6	32.3	14.4	0.0	56	17.9	23.35	-999.0	-999.0 2402493
NAGPUR	42867	2011	7	33.0	16.7	0.0	57	16.3	24.85	-999.0	-999.0 2403215
NAGPUR	42867	2011	8	28.7	16.0	4.5	63	12.7	22.35	-999.0	-999.0 2403937
NAGPUR	42867	2011	9	32.7	18.0	0.0	63	14.7	25.35	-999.0	-999.0 2404659
NAGPUR	42867	2011	10	36.9	20.6	0.0	50	16.3	28.75	-999.0	-999.0 2405382
NAGPUR	42867	2011	11	35.9	17.2	0.0	36	18.7	26.55	-999.0	-999.0 2406105
NAGPUR	42867	2011	12	38.7	20.4	3.0	43	18.3	29.55	-999.0	-999.0 2406828
NAGPUR	42867	2011	13	38.2	20.1	0.0	32	18.1	29.15	-999.0	-999.0 2407551
NAGPUR	42867	2011	14	37.9	21.2	29.4	40	16.7	29.55	-999.0	-999.0 2408275
NAGPUR	42867	2011	15	37.9	22.3	10.6	56	15.6	30.1	-999.0	-999.0 2408999
NAGPUR	42867	2011	16	38.2	23.6	25.7	61	14.6	30.9	-999.0	-999.0 2409723
NAGPUR	42867	2011	17	38.1	23.1	0.0	58	15.0	30.6	-999.0	-999.0 2410447
NAGPUR	42867	2011	18	40.9	27.1	0.0	40	13.8	34	-999.0	-999.0 2411171
NAGPUR	42867	2011	19	42.4	27.6	1.4	28	14.8	35	-999.0	-999.0 2411896
NAGPUR	42867	2011	20	43.2	26.9	9.0	41	16.3	35.05	-999.0	-999.0 2412621
NAGPUR	42867	2011	21	42.4	28.6	1.5	43	13.8	35.5	-999.0	-999.0 2413346
NAGPUR	42867	2011	22	43.0	29.4	0.0	39	13.6	36.2	-999.0	-999.0 2414071
NAGPUR	42867	2011	23	38.2	25.8	30.7	72	12.4	32	-999.0	-999.0 2414796
NAGPUR	42867	2011	24	38.0	25.5	71.1	69	12.5	31.75	-999.0	-999.0 2415522
NAGPUR	42867	2011	25	34.2	25.1	7.6	75	9.1	29.65	-999.0	-999.0 2416248
NAGPUR	42867	2011	26	30.3	24.0	30.1	86	6.3	27.15	-999.0	-999.0 2416974
NAGPUR	42867	2011	27	34.5	24.5	7.9	81	10.0	29.5	-999.0	-999.0 2417701
NAGPUR	42867	2011	28	33.3	24.6	80.2	83	8.7	28.95	-999.0	-999.0 2418427
NAGPUR	42867	2011	29	30.9	24.1	79.0	92	6.8	27.5	-999.0	-999.0 2419154
NAGPUR	42867	2011	30	29.8	24.0	34.5	86	5.8	26.9	-999.0	-999.0 2419881
NAGPUR	42867	2011	31	32.3	24.9	93.6	88	7.4	28.6	-999.0	-999.0 2420608
NAGPUR	42867	2011	32	30.5	23.9	83.2	88	6.6	27.2	-999.0	-999.0 2421336
NAGPUR	42867	2011	33	30.7	23.7	63.3	94	7.0	27.2	-999.0	-999.0 2422063
NAGPUR	42867	2011	34	31.9	24.2	67.8	92	7.7	28.05	-999.0	-999.0 2422791
NAGPUR	42867	2011	35	30.4	24.1	47.8	94	6.3	27.25	-999.0	-999.0 2423519
NAGPUR	42867	2011	36	30.7	23.6	73.1	95	7.1	27.15	-999.0	-999.0 2424248
NAGPUR	42867	2011	37	32.1	23.7	84.7	86	8.4	27.9	-999.0	-999.0 2424976
NAGPUR	42867	2011	38	32.6	23.4	6.7	83	9.2	28	-999.0	-999.0 2425705
NAGPUR	42867	2011	39	33.7	22.5	0.0	75	11.2	28.1	-999.0	-999.0 2426434
NAGPUR	42867	2011	40	34.1	20.6	1.4	71	13.5	27.35	-999.0	-999.0 2427163
NAGPUR	42867	2011	41	34.1	22.7	0.0	71	11.4	28.4	-999.0	-999.0 2427893
NAGPUR	42867	2011	42	34.4	21.2	0.0	66	13.2	27.8	-999.0	-999.0 2428622
NAGPUR	42867	2011	43	33.5	18.2	0.0	59	15.3	25.85	-999.0	-999.0 2429352
NAGPUR	42867	2011	44	31.6	15.2	0.0	63	16.4	23.4	-999.0	-999.0 2430082
NAGPUR	42867	2011	45	32.8	16.1	0.0	60	16.7	24.45	-999.0	-999.0 2430812
NAGPUR	42867	2011	46	32.3	17.1	0.0	64	15.2	24.7	-999.0	-999.0 2431543
NAGPUR	42867	2011	47	31.1	14.8	0.0	69	16.3	22.95	-999.0	-999.0 2432274
NAGPUR	42867	2011	48	30.5	15.6	0.0	69	14.9	23.05	-999.0	-999.0 2433005
NAGPUR	42867	2011	49	30.4	14.4	0.0	68	16.0	22.4	-999.0	-999.0 2433736
NAGPUR	42867	2011	50	29.4	12.1	0.0	60	17.3	20.75	-999.0	-999.0 2434467
NAGPUR	42867	2011	51	28.8	10.6	0.0	56	18.2	19.7	-999.0	-999.0 2435199
NAGPUR	42867	2011	52	28.6	12.7	0.0	63	15.9	20.65	-999.0	-999.0 2435931
NAGPUR	42867	2012	1	29.0	18.1	6.7	87	10.9	23.55	306	1 2436663
NAGPUR	42867	2012	2	26.5	10.6	0.0	62	15.9	18.55	267	6 2437395
NAGPUR	42867	2012	3	28.4	10.1	0.0	57	18.3	19.25	376	8 2438128
NAGPUR	42867	2012	4	28.1	14.8	0.0	67	13.3	21.45	203	5 2438860
NAGPUR	42867	2012	5	27.0	14.4	9.6	73	12.6	20.7	237	4 2439593
NAGPUR	42867	2012	6	29.7	12.4	0.0	55	17.3	21.05	233	7 2440326
NAGPUR	42867	2012	7	31.3	17.1	0.8	64	14.2	24.2	174	2 2441060
NAGPUR	42867	2012	8	35.0	16.5	0.0	46	18.5	25.75	204	3 2441794
NAGPUR	42867	2012	9	35.5	16.8	0.0	38	18.7	26.15	219	2 2442527
NAGPUR	42867	2012	10	35.2	16.3	0.0	28	18.9	25.75	170	4 2443261
NAGPUR	42867	2012	11	36.0	18.6	0.0	33	17.4	27.3	174	2 2443996
NAGPUR	42867	2012	12	39.7	19.8	0.0	27	19.9	29.75	279	2 2444730
NAGPUR	42867	2012	13	39.8	21.8	0.0	41	18.0	30.8	122	1 2445465
NAGPUR	42867	2012	14	40.6	23.4	1.3	53	17.2	32	320	3 2446200
NAGPUR	42867	2012	15	41.4	24.5	0.0	50	16.9	32.95	444	4 2446935
NAGPUR	42867	2012	16	41.1	26.0	0.4	49	15.1	33.55	397	2 2447670
NAGPUR	42867	2012	17	41.2	25.6	0.0	54	15.6	33.4	449	2 2448406
NAGPUR	42867	2012	18	42.3	25.6	0.6	51	16.7	33.95	625	4 2449142
NAGPUR	42867	2012	19	41.4	27.4	0.2	39	14.0	34.4	626	8 2449878
NAGPUR	42867	2012	20	43.6	29.4	1.6	41	14.2	36.5	335	8 2450614
NAGPUR	42867	2012	21	45.6	31.4	0.0	24	14.2	38.5	482	1 2451350
NAGPUR	42867	2012	22	45.9	32.6	0.0	33	13.3	39.25	395	11 2452087
NAGPUR	42867	2012	23	42.2	29.9	0.1	48	12.3	36.05	390	9 2452824
NAGPUR	42867	2012	24	39.3	25.9	93.2	71	13.4	32.6	554	11 2453561
NAGPUR	42867	2012	25	32.7	25.1	27.9	73	7.6	28.9	317	9 2454299
NAGPUR	42867	2012	26	37.9	26.5	7.1	64	11.4	32.2	377	6 2455036
NAGPUR	42867	2012	27	31.3	24.2	58.4	89	7.1	27.75	447	17 2455774
NAGPUR	42867	2012	28	33.4	24.5	10.6	87	8.9	28.95	645	21 2456512
NAGPUR	42867	2012	29	32.2	23.9	125.8	90	8.3	28.05	415	18 2457250
NAGPUR	42867	2012	30	27.8	23.3	217.6	96	4.5	25.55	602	18 2457989
NAGPUR	42867	2012	31	27.5	22.8	154.4	97	4.7	25.15	546	19 2458727
NAGPUR	42867	2012	32	28.1	23.4	60.3	93	4.7	25.75	490	30 2459466
NAGPUR	42867	2012	33	30.0	23.6	20.5	91	6.4	26.8	291	27 2460205
NAGPUR	42867	2012	34	30.9	23.9	33.3	88	7.0	27.4	367	13 2460945
NAGPUR	42867	2012	35	32.3	24.3	13.3	86	8.0	28.3	496	16 2461684
NAGPUR	42867	2012	36	31.1	23.3	284.7	93	7.8	27.2	317	19 2462424
NAGPUR	42867	2012	37	32.0	23.8	31.9	90	8.2	27.9	264	12 2463164
NAGPUR	42867	2012	38	32.6	23.4	11.9	85	9.2	28	360	19 2463904
NAGPUR	42867	2012	39	33.4	22.5	33.8	77	10.9	27.95	83	15 2464645
NAGPUR	42867	2012	40	33.6	23.3	9.1	81	10.3	28.45	228	24 2465385
NAGPUR	42867	2012	41	33.8	18.2	0.0	67	15.6	26	303	21 2466127
NAGPUR	42867	2012	42	33.9	17.0	0.0	71	16.9	25.45	228	27 2466868
NAGPUR	42867	2012	43	32.6	17.8	0.3	72	14.8	25.2	180	15 2467609
NAGPUR	42867	2012	44	29.6	17.5	19.3	77	12.1	23.55	262	11 2468351
NAGPUR	42867	2012	45	30.7	14.8	0.0	76	15.9	22.75	55	5 2469092
NAGPUR	42867	2012	46	30.2	11.8	0.0	73	18.4	21	119	6 2469834
NAGPUR	42867	2012	47	30.6	13.6	0.0	73	17.0	22.1	145	9 2470577
NAGPUR	42867	2012	48	31.3	15.5	0.0	83	15.8	23.4	223	7 2471319
NAGPUR	42867	2012	49	31.6	13.0	2.4	76	18.6	22.3	154	4 2472062
NAGPUR	42867	2012	50	31.8	16.7	0.0	89	15.1	24.25	151	7 2472805
NAGPUR	42867	2012	51	29.5	10.9	0.0	78	18.6	20.2	147	7 2473548
NAGPUR	42867	2012	52	27.2	8.2	0.0	75	19.0	17.7	70	3 2474291
NAGPUR	42867	2013	1	30.0	14.4	6.1	79	15.6	22.2	126	0 2475035
NAGPUR	42867	2013	2	28.4	7.8	0.0	74	20.6	18.1	137	9 2475779
NAGPUR	42867	2013	3	30.9	13.4	0.0	83	17.5	22.15	127	9 2476523
NAGPUR	42867	2013	4	26.4	11.7	4.2	81	14.7	19.05	105	5 2477267
NAGPUR	42867	2013	5	30.0	11.4	0.0	81	18.6	20.7	144	4 2478012
NAGPUR	42867	2013	6	31.2	16.6	0.0	81	14.6	23.9	136	3 2478756
NAGPUR	42867	2013	7	32.1	16.4	2.7	76	15.7	24.25	121	3 2479501
NAGPUR	42867	2013	8	31.9	14.6	10.1	65	17.3	23.25	87	0 2480246
NAGPUR	42867	2013	9	34.8	14.4	0.0	46	20.4	24.6	107	2 2480992
NAGPUR	42867	2013	10	36.2	14.6	0.0	34	21.6	25.4	107	1 2481737
NAGPUR	42867	2013	11	35.6	18.9	15.4	62	16.7	27.25	118	1 2482483
NAGPUR	42867	2013	12	36.5	20.4	0.0	49	16.1	28.45	169	1 2483229
NAGPUR	42867	2013	13	39.7	22.1	0.0	43	17.6	30.9	283	0 2483975
NAGPUR	42867	2013	14	39.8	21.3	0.0	31	18.5	30.55	160	2 2484722
NAGPUR	42867	2013	15	42.2	23.5	0.2	44	18.7	32.85	137	1 2485469
NAGPUR	42867	2013	16	40.5	23.0	0.0	42	17.5	31.75	159	2 2486216
NAGPUR	42867	2013	17	40.4	23.5	8.4	46	16.9	31.95	206	0 2486963
NAGPUR	42867	2013	18	45.0	26.6	0.0	29	18.4	35.8	201	2 2487710
NAGPUR	42867	2013	19	45.3	28.1	0.2	32	17.2	36.7	174	3 2488458
NAGPUR	42867	2013	20	45.1	27.7	0.0	33	17.4	36.4	188	3 2489206
NAGPUR	42867	2013	21	46.4	31.2	0.0	37	15.2	38.8	124	1 2489954
NAGPUR	42867	2013	22	44.1	30.3	0.8	36	13.8	37.2	211	10 2490702
NAGPUR	42867	2013	23	40.6	26.0	2.5	69	14.6	33.3	163	9 2491450
NAGPUR	42867	2013	24	33.2	24.5	161.8	86	8.7	28.85	301	4 2492199
NAGPUR	42867	2013	25	33.8	25.2	29.1	79	8.6	29.5	336	3 2492948
NAGPUR	42867	2013	26	30.2	24.5	263.1	86	5.7	27.35	0	4 2493697
NAGPUR	42867	2013	27	31.0	23.7	75.4	90	7.3	27.35	204	16 2494447
NAGPUR	42867	2013	28	30.9	23.8	194.1	93	7.1	27.35	308	18 2495197
NAGPUR	42867	2013	29	30.7	24.3	188.2	90	6.4	27.5	422	12 2495946
NAGPUR	42867	2013	30	29.1	24.1	43.5	93	5.0	26.6	629	15 2496696
NAGPUR	42867	2013	31	28.6	23.4	193.4	94	5.2	26	492	15 2497447
NAGPUR	42867	2013	32	31.0	24.2	52.8	91	6.8	27.6	424	20 2498197
NAGPUR	42867	2013	33	31.4	24.5	44.3	93	6.9	27.95	414	12 2498948
NAGPUR	42867	2013	34	26.6	22.7	82.1	97	3.9	24.65	468	14 2499699
NAGPUR	42867	2013	35	30.9	23.1	5.2	87	7.8	27	427	14 2500450
NAGPUR	42867	2013	36	33.6	23.3	0.0	80	10.3	28.45	307	20 2501202
NAGPUR	42867	2013	37	34.8	24.0	16.3	85	10.8	29.4	289	15 2501953
NAGPUR	42867	2013	38	30.9	23.6	97.9	95	7.3	27.25	185	14 2502705
NAGPUR	42867	2013	39	32.6	23.2	0.2	85	9.4	27.9	289	12 2503457
NAGPUR	42867	2013	40	31.4	23.3	138.7	95	8.1	27.35	244	11 2504210
NAGPUR	42867	2013	41	31.6	22.7	28.2	91	8.9	27.15	263	11 2504962
NAGPUR	42867	2013	42	31.5	20.8	0.0	88	10.7	26.15	275	11 2505715
NAGPUR	42867	2013	43	30.2	21.9	1.4	86	8.3	26.05	107	4 2506468
NAGPUR	42867	2013	44	32.2	17.6	0.0	88	14.6	24.9	37	9 2507221
NAGPUR	42867	2013	45	31.0	16.9	0.0	87	14.1	23.95	246	4 2507975
NAGPUR	42867	2013	46	28.8	13.3	0.0	79	15.5	21.05	0	6 2508729
NAGPUR	42867	2013	47	30.6	15.5	0.2	77	15.1	23.05	120	1 2509483
NAGPUR	42867	2013	48	30.4	15.5	0.0	72	14.9	22.95	31	7 2510237
NAGPUR	42867	2013	49	29.5	12.4	0.0	81	17.1	20.95	228	4 2510991
NAGPUR	42867	2013	50	29.2	9.9	0.0	75	19.3	19.55	175	3 2511746
NAGPUR	42867	2013	51	29.3	11.6	0.0	82	17.7	20.45	258	5 2512501
NAGPUR	42867	2013	52	28.6	13.3	0.0	86	15.3	20.95	175	0 2513256
NAGPUR	42867	2014	1	28.9	13.7	0.0	77	15.2	21.3	351	0 2514011
NAGPUR	42867	2014	2	28.2	15.0	0.0	74	13.2	21.6	151	3 2514766
NAGPUR	42867	2014	3	29.1	16.6	3.8	80	12.5	22.85	436	4 2515522
NAGPUR	42867	2014	4	28.4	15.6	0.0	74	12.8	22	228	3 2516278
NAGPUR	42867	2014	5	29.3	11.1	0.0	52	18.2	20.2	165	2 2517035
NAGPUR	42867	2014	6	32.7	14.5	0.0	61	18.2	23.6	322	5 2517791
NAGPUR	42867	2014	7	29.4	15.7	0.0	60	13.7	22.55	242	1 2518548
NAGPUR	42867	2014	8	30.3	16.0	3.1	72	14.3	23.15	151	0 2519305
NAGPUR	42867	2014	9	29.5	16.7	37.5	82	12.8	23.1	143	1 2520062
NAGPUR	42867	2014	10	28.6	17.3	9.7	81	11.3	22.95	184	4 2520819
NAGPUR	42867	2014	11	34.5	20.1	7.3	67	14.4	27.3	167	1 2521576
NAGPUR	42867	2014	12	37.5	19.7	1.4	47	17.8	28.6	289	0 2522334
NAGPUR	42867	2014	13	39.0	22.2	0.0	45	16.8	30.6	219	0 2523092
NAGPUR	42867	2014	14	40.4	22.0	0.0	31	18.4	31.2	196	4 2523851
NAGPUR	42867	2014	15	39.5	21.4	9.2	44	18.1	30.45	185	4 2524609
NAGPUR	42867	2014	16	39.4	24.5	1.5	56	14.9	31.95	279	1 2525368
NAGPUR	42867	2014	17	41.3	23.6	0.0	38	17.7	32.45	440	0 2526127
NAGPUR	42867	2014	18	41.6	24.9	5.8	52	16.7	33.25	229	3 2526886
NAGPUR	42867	2014	19	39.7	24.2	0.6	58	15.5	31.95	326	4 2527645
NAGPUR	42867	2014	20	41.0	25.6	2.6	47	15.4	33.3	246	4 2528405
NAGPUR	42867	2014	21	42.8	26.1	6.2	39	16.7	34.45	298	3 2529165
NAGPUR	42867	2014	22	44.3	28.5	1.4	39	15.8	36.4	736	6 2529925
NAGPUR	42867	2014	23	45.6	30.4	0.0	37	15.2	38	241	7 2530685
NAGPUR	42867	2014	24	41.4	27.2	32.5	58	14.2	34.3	320	4 2531446
NAGPUR	42867	2014	25	37.4	26.2	23.2	68	11.2	31.8	241	4 2532206
NAGPUR	42867	2014	26	37.8	26.3	15.3	63	11.5	32.05	262	0 2532968
NAGPUR	42867	2014	27	37.4	26.4	16.7	65	11.0	31.9	237	7 2533729
NAGPUR	42867	2014	28	35.2	25.8	34.9	81	9.4	30.5	300	10 2534490
NAGPUR	42867	2014	29	29.2	24.1	201.3	90	5.1	26.65	591	2 2535252
NAGPUR	42867	2014	30	27.8	23.0	174.6	90	4.8	25.4	433	5 2536014
NAGPUR	42867	2014	31	33.3	24.9	3.9	85	8.4	29.1	562	12 2536776
NAGPUR	42867	2014	32	32.7	24.0	21.0	82	8.7	28.35	612	14 2537538
NAGPUR	42867	2014	33	33.7	24.0	3.1	73	9.7	28.85	653	12 2538301
NAGPUR	42867	2014	34	33.7	23.8	125.0	89	9.9	28.75	321	8 2539064
NAGPUR	42867	2014	35	32.5	24.0	23.4	88	8.5	28.25	379	14 2539827
NAGPUR	42867	2014	36	31.2	23.7	81.6	90	7.5	27.45	493	14 2540590
NAGPUR	42867	2014	37	30.6	22.8	70.2	90	7.8	26.7	495	10 2541354
NAGPUR	42867	2014	38	33.6	24.0	1.2	78	9.6	28.8	471	2 2542117
NAGPUR	42867	2014	39	35.3	21.3	0.0	77	14.0	28.3	322	2 2542881
NAGPUR	42867	2014	40	35.6	21.2	0.0	74	14.4	28.4	239	8 2543646
NAGPUR	42867	2014	41	33.1	22.0	1.4	76	11.1	27.55	358	10 2544410
NAGPUR	42867	2014	42	34.1	21.1	2.2	83	13.0	27.6	160	8 2545174
NAGPUR	42867	2014	43	31.8	18.2	1.6	80	13.6	25	216	5 2545939
NAGPUR	42867	2014	44	32.9	16.3	0.0	77	16.6	24.6	177	11 2546704
NAGPUR	42867	2014	45	32.9	16.9	0.0	74	16.0	24.9	187	6 2547470
NAGPUR	42867	2014	46	33.1	19.6	0.6	74	13.5	26.35	194	12 2548235
NAGPUR	42867	2014	47	31.6	12.2	0.0	71	19.4	21.9	231	7 2549001
NAGPUR	42867	2014	48	32.1	12.7	0.0	77	19.4	22.4	172	13 2549767
NAGPUR	42867	2014	49	30.6	10.8	0.0	64	19.8	20.7	253	14 2550534
NAGPUR	42867	2014	50	29.7	15.6	1.1	87	14.1	22.65	286	5 2551300
NAGPUR	42867	2014	51	26.3	7.9	0.0	77	18.4	17.1	187	4 2552067
NAGPUR	42867	2014	52	27.5	8.8	0.0	67	18.7	18.15	247	2 2552834
NAGPUR	42867	2015	1	26.3	14.0	5.0	86	12.3	20.15	212	0 2553601
NAGPUR	42867	2015	2	28.4	7.0	0.0	67	21.4	17.7	176	5 2554368
NAGPUR	42867	2015	3	27.7	9.5	0.0	64	18.2	18.6	190	5 2555136
NAGPUR	42867	2015	4	29.4	14.3	0.0	79	15.1	21.85	255	3 2555904
NAGPUR	42867	2015	5	29.6	11.4	0.0	60	18.2	20.5	246	3 2556672
NAGPUR	42867	2015	6	30.4	15.1	5.0	69	15.3	22.75	238	1 2557441
NAGPUR	42867	2015	7	32.7	13.4	0.0	59	19.3	23.05	312	2 2558209
NAGPUR	42867	2015	8	35.1	15.3	3.2	53	19.8	25.2	274	0 2558978
NAGPUR	42867	2015	9	31.9	17.1	37.7	70	14.8	24.5	256	0 2559747
NAGPUR	42867	2015	10	33.4	16.6	0.1	54	16.8	25	248	5 2560516
NAGPUR	42867	2015	11	34.0	19.9	12.0	65	14.1	26.95	295	0 2561286
NAGPUR	42867	2015	12	37.1	18.2	0.0	42	18.9	27.65	238	0 2562055
NAGPUR	42867	2015	13	37.7	20.1	6.3	51	17.6	28.9	221	0 2562825
NAGPUR	42867	2015	14	40.4	21.0	0.0	39	19.4	30.7	240	3 2563596
NAGPUR	42867	2015	15	35.1	19.9	37.4	71	15.2	27.5	337	1 2564366
NAGPUR	42867	2015	16	39.3	22.2	0.0	48	17.1	30.75	283	1 2565137
NAGPUR	42867	2015	17	41.7	23.3	0.7	44	18.4	32.5	291	1 2565908
NAGPUR	42867	2015	18	42.7	23.9	5.4	40	18.8	33.3	292	0 2566679
NAGPUR	42867	2015	19	42.9	25.9	0.2	40	17.0	34.4	259	4 2567450
NAGPUR	42867	2015	20	41.4	26.3	32.2	58	15.1	33.85	325	1 2568222
NAGPUR	42867	2015	21	46.1	28.9	0.7	41	17.2	37.5	435	1 2568993
NAGPUR	42867	2015	22	44.8	27.5	0.0	45	17.3	36.15	327	4 2569766
NAGPUR	42867	2015	23	41.2	27.6	5.9	56	13.6	34.4	250	4 2570538
NAGPUR	42867	2015	24	37.6	25.1	146.9	80	12.5	31.35	447	2 2571310
NAGPUR	42867	2015	25	32.6	23.5	287.0	91	9.1	28.05	279	0 2572083
NAGPUR	42867	2015	26	34.8	24.7	9.6	81	10.1	29.75	401	0 2572856
NAGPUR	42867	2015	27	35.1	24.8	1.6	70	10.3	29.95	344	6 2573629
NAGPUR	42867	2015	28	33.0	25.1	19.4	82	7.9	29.05	435	4 2574403
NAGPUR	42867	2015	29	32.8	25.2	14.5	87	7.6	29	569	5 2575176
NAGPUR	42867	2015	30	30.7	23.3	67.4	90	7.4	27	362	1 2575950
NAGPUR	42867	2015	31	30.7	22.9	126.3	87	7.8	26.8	500	9 2576724
NAGPUR	42867	2015	32	31.2	23.7	45.8	92	7.5	27.45	439	8 2577499
NAGPUR	42867	2015	33	31.7	24.5	165.2	90	7.2	28.1	596	6 2578273
NAGPUR	42867	2015	34	33.2	23.2	25.3	82	10.0	28.2	407	4 2579048
NAGPUR	42867	2015	35	31.8	24.2	36.8	92	7.6	28	402	13 2579823
NAGPUR	42867	2015	36	34.2	23.1	50.5	81	11.1	28.65	317	9 2580599
NAGPUR	42867	2015	37	34.7	23.7	38.1	86	11.0	29.2	363	7 2581374
NAGPUR	42867	2015	38	31.8	23.7	85.0	91	8.1	27.75	285	5 2582150
NAGPUR	42867	2015	39	34.0	21.8	0.0	69	12.2	27.9	236	2 2582926
NAGPUR	42867	2015	40	35.3	22.5	0.0	72	12.8	28.9	240	14 2583702
NAGPUR	42867	2015	41	36.4	20.2	0.0	63	16.2	28.3	291	5 2584479
NAGPUR	42867	2015	42	35.1	21.4	0.0	71	13.7	28.25	182	11 2585255
NAGPUR	42867	2015	43	34.5	21.7	0.0	74	12.8	28.1	133	8 2586032
NAGPUR	42867	2015	44	31.2	20.1	11.1	77	11.1	25.65	107	5 2586809
NAGPUR	42867	2015	45	32.6	19.5	0.0	76	13.1	26.05	166	6 2587587
NAGPUR	42867	2015	46	31.9	16.8	0.0	70	15.1	24.35	142	5 2588365
NAGPUR	42867	2015	47	31.1	15.8	0.0	68	15.3	23.45	149	1 2589142
NAGPUR	42867	2015	48	31.7	16.2	0.0	74	15.5	23.95	195	10 2589920
NAGPUR	42867	2015	49	31.3	13.6	0.0	64	17.7	22.45	175	10 2590699
NAGPUR	42867	2015	50	30.1	16.4	0.0	55	13.7	23.25	184	5 2591477
NAGPUR	42867	2015	51	29.3	15.8	0.0	64	13.5	22.55	366	3 2592256
NAGPUR	42867	2015	52	28.6	10.2	0.0	51	18.4	19.4	127	3 2593035
NAGPUR	42867	2016	1	31.2	11.9	0.0	56.0	19.3	21.55	170	0 2593814
NAGPUR	42867	2016	2	30.1	11.9	0.0	57.0	18.2	21	182	7 2594594
NAGPUR	42867	2016	3	28.4	14.4	0.2	67.5	14.0	21.4	150	6 2595374
NAGPUR	42867	2016	4	29.0	9.0	0.0	46.5	20.0	19	227	2 2596154
NAGPUR	42867	2016	5	33.4	14.5	0.0	48.5	18.9	23.95	196	1 2596934
NAGPUR	42867	2016	6	32.0	14.7	0.0	53.0	17.3	23.35	248	1 2597714
NAGPUR	42867	2016	7	33.8	17.3	0.0	55.5	16.5	25.55	279	1 2598495
NAGPUR	42867	2016	8	35.4	19.3	0.0	58.0	16.1	27.35	252	0 2599276
NAGPUR	42867	2016	9	34.2	21.2	19.9	75.0	13.0	27.7	254	0 2600057
NAGPUR	42867	2016	10	36.2	20.2	0.9	63.0	16.0	28.2	241	1 2600839
NAGPUR	42867	2016	11	35.9	21.1	3.9	64.0	14.8	28.5	273	0 2601620
NAGPUR	42867	2016	12	38.4	19.8	0.0	43.5	18.6	29.1	317	0 2602402
NAGPUR	42867	2016	13	39.9	21.0	2.1	32.5	18.9	30.45	211	0 2603184
NAGPUR	42867	2016	14	41.3	24.0	0.2	34.5	17.3	32.65	370	2 2603966
NAGPUR	42867	2016	15	42.2	23.4	0.0	29.5	18.8	32.8	271	2 2604749
NAGPUR	42867	2016	16	44.2	26.3	0.0	34.0	17.9	35.25	262	1 2605532
NAGPUR	42867	2016	17	43.7	25.8	0.0	30.0	17.9	34.75	278	0 2606315
NAGPUR	42867	2016	18	43.6	25.0	10.0	44.0	18.6	34.3	301	1 2607098
NAGPUR	42867	2016	19	40.8	24.9	0.1	45.0	15.9	32.85	404	4 2607882
NAGPUR	42867	2016	20	44.8	28.8	0.0	42.5	16.0	36.8	361	1 2608665
NAGPUR	42867	2016	21	44.9	30.3	0.0	36.0	14.6	37.6	679	0 2609449
NAGPUR	42867	2016	22	44.2	29.3	0.6	41.5	14.9	36.75	327	3 2610234
NAGPUR	42867	2016	23	42.0	28.0	3.3	43.5	14.0	35	339	3 2611018
NAGPUR	42867	2016	24	41.9	29.1	0.2	42.5	12.8	35.5	390	3 2611803
NAGPUR	42867	2016	25	36.9	25.8	94.2	64.0	11.1	31.35	524	2 2612588
NAGPUR	42867	2016	26	34.3	25.4	79.5	79.5	8.9	29.85	507	0 2613373
NAGPUR	42867	2016	27	31.7	24.0	193.3	87.0	7.7	27.85	582	10 2614158
NAGPUR	42867	2016	28	29.5	24.1	82.5	83.5	5.4	26.8	1733	7 2614944
NAGPUR	42867	2016	29	31.8	24.5	76.0	86.0	7.3	28.15	1117	9 2615730
NAGPUR	42867	2016	30	31.7	24.5	46.8	84.5	7.2	28.1	555	1 2616516
NAGPUR	42867	2016	31	30.4	24.3	55.4	90.0	6.1	27.35	1004	4 2617302
NAGPUR	42867	2016	32	30.4	23.6	26.3	84.0	6.8	27	661	5 2618088
NAGPUR	42867	2016	33	31.5	23.8	1.3	74.5	7.7	27.65	624	2 2618876
NAGPUR	42867	2016	34	32.6	23.8	3.8	76.5	8.8	28.2	619	1 2619663
NAGPUR	42867	2016	35	33.3	24.3	50.3	84.5	9.0	28.8	394	8 2620450
NAGPUR	42867	2016	36	32.6	22.9	0.0	73.5	9.7	27.75	319	9 2621237
NAGPUR	42867	2016	37	31.8	24.0	18.1	86.0	7.8	27.9	345	6 2622025
NAGPUR	42867	2016	38	33.3	24.3	18.0	82.0	9.0	28.8	418	0 2622813
NAGPUR	42867	2016	39	32.3	23.7	66.2	88.5	8.6	28	339	3 2623601
NAGPUR	42867	2016	40	31.9	23.5	33.4	85.0	8.4	27.7	373	4 2624390
NAGPUR	42867	2016	41	33.3	20.2	37.9	82.0	13.1	26.75	320	3 2625178
NAGPUR	42867	2016	42	33.8	16.4	0.0	65.0	17.4	25.1	320	2 2625967
NAGPUR	42867	2016	43	33.6	16.5	0.0	62.0	17.1	25.05	159	1 2626756
NAGPUR	42867	2016	44	31.9	15.4	0.0	66.5	16.5	23.65	146	1 2627546
NAGPUR	42867	2016	45	32.1	13.1	0.0	61.5	19.0	22.6	186	2 2628335
NAGPUR	42867	2016	46	30.5	12.5	0.0	66.0	18.0	21.5	244	1 2629125
NAGPUR	42867	2016	47	31.6	11.3	0.0	65.0	20.3	21.45	239	0 2629915
NAGPUR	42867	2016	48	32.5	12.5	0.0	62.5	20.0	22.5	408	2 2630706
NAGPUR	42867	2016	49	30.2	11.2	0.0	67.0	19.0	20.7	283	1 2631496
NAGPUR	42867	2016	50	30.5	10.8	0.0	60.0	19.7	20.65	216	2 2632287
NAGPUR	42867	2016	51	29.7	9.2	0.0	61.5	20.5	19.45	351	0 2633078
NAGPUR	42867	2016	52	29.8	9.4	0.0	62.0	20.4	19.6	310	0 2633870
