# Supplementary material for: Development of a probabilistic early health warning system based on meteorological parameters
Source: Sci Rep. 2020 Sep 8;10:14741. doi: 10.1038/s41598-020-71668-6 (PMC7479102; doi:10.1038/s41598-020-71668-6)
Supplement: Supplementary file 2 — Supplementary Data [file 41598_2020_71668_MOESM2_ESM.zip › Supplementary_data/obs_grided_data/20180711/ex_1x1_mal.ctl]

DSET ^ex_1x1_mal.dat
TITLE 1 degree analyzed grids
UNDEF  -999.0
XDEF  31  LINEAR 67.5 1
YDEF  31  LINEAR 7.5  1
ZDEF   1  Linear 1 1
TDEF 1  LINEAR 1JAN2018 1DY
VARS  1
wk1 0 99 Probability
ENDVARS
